# Supplementary material for: Transcriptomic and metabolomic shifts in rice roots in response to Cr (VI) stress
Source: BMC Genomics. 2010 Nov 20;11:648. doi: 10.1186/1471-2164-11-648 (PMC3224690; doi:10.1186/1471-2164-11-648)
Supplement: Additional File 1 — Table S1. List of genes up-regulated during Cr (VI) stress in rice. [file 1471-2164-11-648-S1.XLS]

## Sheet: Sheet1
Probe ID	Locus ID	Description	Fold Change
OsAffx.26739.1.S1_s_at	LOC_Os05g05080	expressed protein	247.01
Os.10196.1.S1_at	AK067879	hypothetical protein [Oryza sativa Japonica Group]	128.34
Os.26810.1.A1_s_at	LOC_Os02g16940	OsSub13 - Putative Subtilisin homologue, expressed	111.99
OsAffx.30135.1.S1_at	LOC_Os09g34160	resistance protein, putative, expressed	89.72
Os.9107.2.S1_x_at	LOC_Os09g27260	plant viral response family protein, putative, expressed	79.09
OsAffx.7530.1.S1_s_at	LOC_Os12g08930	expressed protein	77.51
Os.8178.1.S1_at	LOC_Os11g37970	WIP5 - Wound-induced protein precursor, expressed	77.17
Os.28823.1.S1_at	LOC_Os01g37750	glutathione S-transferase, putative, expressed	74.43
Os.22681.1.S1_at	LOC_Os01g41810	cytochrome P450 72A1, putative, expressed	71.1
Os.7372.1.S1_at	LOC_Os01g72910	abscisic stress-ripening, putative, expressed	68.15
Os.10615.1.S1_s_at	LOC_Os11g02369	LTPL7 - Protease inhibitor/seed storage/LTP family protein precursor, expressed	65.86
Os.55623.1.S1_at	LOC_Os08g42570	plant protein of unknown function domain containing protein, expressed	64.89
OsAffx.12887.2.S1_at	LOC_Os03g16920	DnaK family protein, putative, expressed	63.42
Os.10862.1.S1_at	LOC_Os06g05410	hypothetical protein	62.61
Os.11800.1.S1_at	LOC_Os01g50100	ABC transporter, ATP-binding protein, putative, expressed	57.54
OsAffx.18335.1.S1_at	LOC_Os10g21630	expressed protein	53.92
OsAffx.32166.1548.S1_s_at	LOC_Os08g07570	retrotransposon protein, putative, unclassified	52.63
OsAffx.19104.1.S1_at	LOC_Os11g31540	BRASSINOSTEROID INSENSITIVE 1-associated receptor kinase 1 precursor, putative, expressed	49.02
Os.53074.1.S1_at	LOC_Os03g20330	VQ domain containing protein, putative, expressed	48.39
Os.23517.1.A1_at	LOC_Os02g36150	cytochrome P450, putative, expressed	48.34
OsAffx.25891.1.S1_at	LOC_Os04g06590	expressed protein	43.41
Os.50855.1.S1_at	LOC_Os02g36030	cytochrome P450, putative, expressed	41.12
Os.28282.2.S1_s_at	LOC_Os07g46846	sex determination protein tasselseed-2, putative, expressed	40.75
Os.11800.1.S1_s_at	LOC_Os01g50100	ABC transporter, ATP-binding protein, putative, expressed	40.19
Os.33102.1.S1_at	LOC_Os01g43740	cytochrome P450 72A1, putative, expressed	39.85
Os.15026.1.S1_at	LOC_Os09g37540	uncharacterized protein PA4923, putative, expressed	38.3
Os.39411.1.A1_at	LOC_Os01g50100	ABC transporter, ATP-binding protein, putative, expressed	37.08
Os.8984.1.S1_at	LOC_Os02g13660	meiosis 5, putative, expressed	36.7
Os.55250.1.S1_at	LOC_Os09g32000	expressed protein	36.41
OsAffx.16888.1.S1_at	BAD03040.1	hypothetical protein [Oryza sativa Japonica Group]	34.76
OsAffx.30103.2.S1_at	LOC_Os09g31019	ubiquitin fusion protein, putative	34.06
Os.55033.1.A1_at	LOC_Os03g37470	MATE efflux family protein, putative, expressed	33.17
Os.11305.1.S1_at	LOC_Os12g29400	GRAM domain containing protein, expressed	32.81
Os.50903.1.S1_at	LOC_Os09g08130	indole-3-glycerol phosphate synthase, chloroplast precursor, putative, expressed	32.49
Os.2677.1.S1_at	LOC_Os07g48830	glycosyl transferase 8 domain containing protein, putative, expressed	32.27
OsAffx.20681.1.S1_at	LOC_Os06g10750	integral membrane protein DUF6 containing protein, expressed	31.86
Os.7678.1.S1_at	LOC_Os03g12500	cytochrome P450, putative, expressed	30.15
Os.12253.1.S1_at	LOC_Os01g45110	anthocyanin 3-O-beta-glucosyltransferase, putative, expressed	30.03
Os.11266.1.S1_at	LOC_Os04g27060	oxidoreductase, aldo/keto reductase family protein, putative, expressed	29.78
Os.21776.1.S1_at	LOC_Os02g36140	terpene synthase, putative, expressed	29.66
Os.23021.1.S1_at	LOC_Os03g62480	anthocyanidin 5,3-O-glucosyltransferase, putative, expressed	29.6
OsAffx.5133.1.S1_at	LOC_Os06g47130	C2 domain containing protein, expressed	29
Os.53975.1.S1_at	LOC_Os09g32360	gp176, putative, expressed	28.7
Os.55628.1.S1_at	LOC_Os04g53606	expressed protein	28.44
Os.17090.1.S1_at	LOC_Os03g56580	no apical meristem protein, putative, expressed	28.12
Os.38240.1.S1_a_at	LOC_Os12g08760	carboxyvinyl-carboxyphosphonate phosphorylmutase, putative, expressed	27.98
Os.30000.1.S1_at	LOC_Os07g36560	transferase family protein, putative, expressed	27.87
Os.51401.1.S1_at	AK062714	1-aminocyclopropane-1-carboxylate oxidase, putative, expressed	27.17
Os.54936.1.S1_at	LOC_Os03g57640	gibberellin receptor GID1L2, putative, expressed	27.11
OsAffx.25974.1.S1_at	LOC_Os04g10940	expressed protein	26.87
OsAffx.11760.1.S1_at	LOC_Os01g66680	S-domain receptor-like protein kinase, putative, expressed	26.67
Os.26891.1.A1_x_at	LOC_Os01g41820	cytochrome P450 72A1, putative, expressed	26.32
Os.27751.1.S1_at	LOC_Os02g36210	ent-kaurene synthase, chloroplast precursor, putative, expressed	25.71
OsAffx.19506.1.S1_at	LOC_Os12g05510	conserved hypothetical protein	25.67
Os.38984.1.S1_s_at	LOC_Os01g23580	inorganic H+ pyrophosphatase, putative, expressed	25.39
Os.49030.1.A1_s_at	LOC_Os09g20220	glutathione S-transferase, putative, expressed	24.96
Os.54874.1.S1_at	LOC_Os09g27040	GEX1, putative, expressed	24.51
OsAffx.7606.1.S1_at	LOC_Os12g15680	L-ascorbate oxidase precursor, putative, expressed	24.26
Os.22726.1.A1_at	LOC_Os10g37110	transposon protein, putative, unclassified, expressed	24.24
Os.23187.1.S1_at	LOC_Os04g01470	O-methyltransferase, putative, expressed	24.12
Os.20230.1.S1_at	LOC_Os11g37950	WIP3 - Wound-induced protein precursor, expressed	23.92
Os.56876.1.S1_at	AK110521	unknown protein [Oryza sativa Japonica Group]	23.75
Os.49086.1.S1_at	LOC_Os03g48220	expressed protein	23.57
Os.11193.1.S1_at	LOC_Os03g55240	cytochrome P450, putative, expressed	23.35
Os.53852.1.S1_at	LOC_Os04g13210	multidrug resistance-associated protein, putative, expressed	22.92
Os.55740.1.S1_at	LOC_Os06g45960	cytochrome P450, putative, expressed	22.74
OsAffx.16847.1.S1_s_at	LOC_Os08g05970	expressed protein	22.5
Os.39552.1.A1_s_at	LOC_Os06g48300	protein phosphatase 2C, putative, expressed	22.47
Os.10348.1.S1_at	LOC_Os01g41430	UDP-glucoronosyl and UDP-glucosyl transferase, putative, expressed	22.41
Os.57506.1.S1_at	LOC_Os06g37300	cytochrome P450, putative, expressed	22.25
Os.53117.1.S1_x_at	LOC_Os12g29400	GRAM domain containing protein, expressed	22.14
OsAffx.20681.1.S1_s_at	LOC_Os06g10750	integral membrane protein DUF6 containing protein, expressed	22.12
Os.55380.1.S1_at	LOC_Os06g46740	early nodulin 20 precursor, putative, expressed	21.77
Os.50903.2.S1_x_at	LOC_Os09g08130	indole-3-glycerol phosphate synthase, chloroplast precursor, putative, expressed	21.68
Os.10682.1.S1_at	AK109215	expressed protein	21.61
OsAffx.15270.1.S1_at	BAD67659.1	unknown protein [Oryza sativa Japonica Group]	20.92
Os.46813.1.S1_at	LOC_Os10g20610	laccase-15 precursor, putative, expressed	20.83
Os.6157.1.S1_at	LOC_Os01g37630	esterase, putative, expressed	20.23
Os.55100.1.S1_at	LOC_Os07g40830	app1, putative, expressed	20.16
Os.49877.1.S1_at	LOC_Os04g46130	plastocyanin-like domain containing protein, putative, expressed	19.99
Os.770.1.S1_at	LOC_Os01g43720	cytochrome P450 72A1, putative, expressed	19.99
Os.54351.1.S1_at	LOC_Os08g31250	C1-like domain containing protein, expressed	19.96
Os.54291.1.S1_at	LOC_Os11g42200	laccase precursor protein, putative, expressed	19.9
Os.57191.1.S1_at	LOC_Os06g05470	expressed protein	19.73
OsAffx.27740.1.S1_s_at	LOC_Os06g20790	SAM dependent carboxyl methyltransferase, putative, expressed	19.73
OsAffx.7986.1.S1_at	LOC_Os10g36210	valyl-tRNA synthetase, putative	19.61
Os.13008.1.S1_at	LOC_Os08g39850	lipoxygenase, chloroplast precursor, putative, expressed	19.48
Os.23578.1.S1_at	AK070059	expressed protein	19.36
OsAffx.6337.1.S1_x_at	LOC_Os09g19970	expressed protein	19.35
Os.24822.1.A1_at	LOC_Os04g10060	ent-kaurene synthase, chloroplast precursor, putative, expressed	19.02
Os.446.1.S1_at	LOC_Os01g17330	eukaryotic translation initiation factor 6, putative, expressed	18.99
Os.55600.1.S1_at	LOC_Os04g08550	oxidoreductase, aldo/keto reductase family protein, putative, expressed	18.86
Os.11931.1.S1_s_at	LOC_Os06g47130	C2 domain containing protein, expressed	18.86
Os.27876.1.S1_x_at	LOC_Os08g04540	decarboxylase, putative, expressed	18.75
Os.40049.1.S1_at	LOC_Os06g46160	expressed protein	18.48
Os.46900.1.S1_at	LOC_Os10g31440	retrotransposon protein, putative, unclassified, expressed	18.42
Os.4670.1.S1_at	LOC_Os11g47510	glycosyl hydrolase, putative, expressed	18.4
Os.27192.1.S1_at	LOC_Os01g43320	transmembrane amino acid transporter protein, putative, expressed	18.35
OsAffx.31559.1.S1_at	LOC_Os12g03050	no apical meristem protein, putative, expressed	18.22
Os.44475.1.S1_at	LOC_Os07g37730	NADH-ubiquinone oxidoreductase, mitochondrial precursor, putative, expressed	18.21
Os.25329.1.A1_at	LOC_Os12g43440	thaumatin, putative, expressed	18.15
Os.20531.1.S1_at	LOC_Os04g54010	serine/threonine-protein kinase receptor precursor, putative, expressed	18.11
Os.51023.1.S1_at	LOC_Os01g43851	cytochrome P450 72A1, putative, expressed	17.99
Os.17762.1.S1_at	LOC_Os06g29844	MATE efflux family protein, putative, expressed	17.65
Os.28433.5.S1_x_at	LOC_Os01g58290	OsSub9 - Putative Subtilisin homologue, expressed	17.59
Os.56016.1.S1_at	LOC_Os03g63620	tetraspanin family protein, putative, expressed	17.58
Os.19393.1.S1_at	LOC_Os02g36110	cytochrome P450, putative, expressed	17.48
Os.15938.1.S1_at	LOC_Os03g17790	OsRCI2-5 - Putative low temperature and salt responsive protein, expressed	17.45
Os.46393.1.S1_x_at	LOC_Os10g41999	RALFL27 - Rapid ALkalinization Factor RALF family protein precursor, expressed	17.16
Os.773.1.S1_s_at	LOC_Os01g43750	cytochrome P450 72A1, putative, expressed	17.02
Os.56013.1.S1_at	AK109123	unknown protein [Oryza sativa Japonica Group]	16.9
Os.46635.1.S1_x_at	LOC_Os10g38350	glutathione S-transferase, putative, expressed	16.85
Os.20982.1.S1_at	LOC_Os11g45400	glycerol-3-phosphate acyltransferase, putative, expressed	16.64
Os.27192.1.S1_x_at	LOC_Os01g43320	transmembrane amino acid transporter protein, putative, expressed	16.39
OsAffx.13195.1.S1_at	LOC_Os03g36080	expressed protein	16.12
Os.54232.1.S1_at	LOC_Os05g37190	ZOS5-08 - C2H2 zinc finger protein, expressed	15.94
Os.18078.1.S1_at	AK241601	expressed protein	15.75
OsAffx.7322.1.S1_at	LOC_Os11g37210	MTN26L5 - MtN26 family protein precursor, expressed	15.72
Os.50021.1.S1_at	LOC_Os03g02280	DUF584 domain containing protein, putative, expressed	15.59
Os.11975.2.A1_at	LOC_Os01g68300	expressed protein	15.51
Os.50969.1.S1_x_at	LOC_Os03g46150	LTPL72 - Protease inhibitor/seed storage/LTP family protein precursor, expressed	15.43
Os.2376.1.S1_at	LOC_Os03g17480	IN2-1 protein, putative, expressed	15.26
Os.2612.1.S1_at	LOC_Os10g38495	glutathione S-transferase GSTU6, putative, expressed	15.23
Os.54370.1.S1_at	LOC_Os03g48750	Cupin domain containing protein, expressed	15.07
Os.56230.1.S1_at	LOC_Os08g05480	OsFBX261 - F-box domain containing protein, expressed	14.94
Os.51505.1.S1_at	LOC_Os01g20740	retrotransposon protein, putative, unclassified, expressed	14.83
Os.55079.1.S1_at	AK107432	hypothetical protein [Oryza sativa Japonica Group]	14.81
Os.6452.2.A1_a_at	LOC_Os01g43710	cytochrome P450 72A1, putative, expressed	14.79
Os.16305.1.S1_at	LOC_Os04g10160	cytochrome P450, putative, expressed	14.79
Os.18429.1.S1_x_at	LOC_Os01g63580	glycerol-3-phosphate acyltransferase, putative, expressed	14.77
Os.44475.1.S1_x_at	LOC_Os07g37730	NADH-ubiquinone oxidoreductase, mitochondrial precursor, putative, expressed	14.75
OsAffx.24011.1.S1_at	LOC_Os01g72150	glutathione S-transferase, putative, expressed	14.75
Os.11260.1.S1_at	LOC_Os05g31670	AWPM-19-like membrane family protein, putative, expressed	14.45
Os.50869.1.S1_at	AK059120	unknown protein [Oryza sativa Japonica Group]	14.45
Os.57134.1.S1_at	LOC_Os02g39884	expressed protein	14.42
OsAffx.28409.2.S1_s_at	LOC_Os07g12240	EF hand family protein, putative	14.41
OsAffx.19428.1.S1_s_at	LOC_Os11g47680	thaumatin family domain containing protein, expressed	14.34
Os.49615.1.S1_at	LOC_Os03g45960	thaumatin, putative, expressed	14.19
Os.56370.1.S1_at	LOC_Os06g05940	DTA2, putative, expressed	14.19
Os.56136.1.S1_at	LOC_Os09g25200	protein binding protein, putative	14.16
Os.11908.1.S1_s_at	LOC_Os11g03230	nucleoside-triphosphatase, putative, expressed	14.13
OsAffx.28731.1.S1_s_at	LOC_Os07g33780	pleiotropic drug resistance protein 5, putative, expressed	14.07
Os.46671.1.S1_at	LOC_Os10g31460	retrotransposon protein, putative, unclassified, expressed	14.06
Os.15838.1.A1_at	BI305504	unknown protein [Oryza sativa Indica Group]	14.03
Os.22842.1.S1_at	LOC_Os12g25170	NB-ARC domain containing disease resistance protein, putative, expressed	13.99
Os.8994.1.S1_at	LOC_Os05g41030	LTPL67 - Protease inhibitor/seed storage/LTP family protein precursor, expressed	13.84
Os.23151.1.S1_at	LOC_Os01g13610	isoflavone reductase homolog IRL, putative, expressed	13.75
Os.50969.1.S1_at	LOC_Os03g46150	LTPL72 - Protease inhibitor/seed storage/LTP family protein precursor, expressed	13.73
Os.11445.1.S1_at	LOC_Os06g35970	meiosis 5, putative, expressed	13.71
Os.54911.1.S1_at	LOC_Os05g31740	cytochrome P450 86A2, putative, expressed	13.66
Os.12400.4.S1_at	LOC_Os08g30020	membrane protein, putative, expressed	13.63
Os.39994.1.S1_at	AK240746	unknown protein [Oryza sativa Japonica Group]	13.48
Os.46616.1.S1_x_at	LOC_Os10g41980	RALFL26 - Rapid ALkalinization Factor RALF family protein precursor, expressed	13.45
Os.33316.1.S1_at	LOC_Os01g34560	3-ketoacyl-CoA synthase, putative, expressed	13.37
Os.3280.1.S1_at	LOC_Os10g40040	expressed protein	13.37
Os.12488.1.S1_at	LOC_Os04g43650	L-allo-threonine aldolase, putative, expressed	13.32
Os.3406.1.S1_at	LOC_Os04g51160	transposon protein, putative, unclassified, expressed	13.23
Os.41841.1.S1_at	LOC_Os01g52130	sulfate transporter, putative, expressed	13.22
Os.47564.1.S1_at	L37289	chitinase	13.22
Os.11341.1.S1_a_at	LOC_Os10g01134	OsSCP46 - Putative Serine Carboxypeptidase homologue, expressed	13.11
Os.11830.1.S1_at	LOC_Os05g30350	Os5bglu22 - beta-glucosidase homologue, similar to G. max isohydroxyurate hydrolase, expressed	13.06
Os.6861.1.S1_at	LOC_Os09g23590	expressed protein	13.06
OsAffx.13543.1.S1_s_at	LOC_Os03g58850	uncharacterized PE-PGRS family protein PE_PGRS3 precursor, putative, expressed	12.98
Os.23427.1.S1_at	CA759558	40S RIBOSOMAL PROTEIN S15	12.96
Os.55259.1.S1_at	LOC_Os04g32480	zinc-finger protein, putative, expressed	12.94
Os.18983.1.S1_at	LOC_Os03g52180	4-hydroxy-3-methylbut-2-enyl diphosphate reductase, putative, expressed	12.89
Os.48006.1.S1_at	LOC_Os01g71270	eukaryotic peptide chain release factor subunit 1-1, putative, expressed	12.87
Os.26565.1.S1_a_at	LOC_Os11g02400	LTPL8 - Protease inhibitor/seed storage/LTP family protein precursor, expressed	12.84
Os.50881.1.S1_x_at	LOC_Os09g39650	protein kinase family protein, putative, expressed	12.83
OsAffx.15971.1.S1_x_at	LOC_Os06g47360	beta-expansin precursor, putative, expressed	12.81
Os.28435.4.S1_at	LOC_Os10g40934	flavonol synthase/flavanone 3-hydroxylase, putative, expressed	12.78
Os.46574.1.S1_at	LOC_Os10g42040	expressed protein	12.78
Os.4020.1.S1_at	LOC_Os10g02380	oxidoreductase, aldo/keto reductase family protein, putative, expressed	12.76
Os.46832.1.S1_at	LOC_Os10g28240	calcium-transporting ATPase, plasma membrane-type, putative, expressed	12.73
Os.38581.1.S1_s_at	LOC_Os05g38530	DnaK family protein, putative, expressed	12.71
Os.11829.1.S2_at	LOC_Os01g25920	expressed protein	12.63
Os.8868.1.S1_at	LOC_Os10g38610	glutathione S-transferase, putative, expressed	12.61
Os.37773.1.S1_at	LOC_Os03g16030	hsp20/alpha crystallin family protein, putative, expressed	12.56
Os.18257.1.S1_at	LOC_Os07g10840	uncharacterized glycosyltransferase, putative, expressed	12.47
Os.24314.1.A1_s_at	CA761625	unknown protein [Oryza sativa Indica Group]	12.38
Os.46050.1.A1_x_at	LOC_Os07g43604	hypothetical protein	12.35
Os.31171.1.S1_at	LOC_Os01g40290	expressed protein	12.33
Os.18450.1.S1_s_at	LOC_Os05g34700	GDSL-like lipase/acylhydrolase, putative, expressed	12.3
Os.25263.1.S1_at	LOC_Os06g46140	expressed protein	12.23
Os.52280.1.S1_at	LOC_Os06g46140	expressed protein	12.21
Os.10982.1.S1_at	AK111294	unknown protein [Oryza sativa Japonica Group]	12.1
Os.9543.1.S1_at	LOC_Os08g26350	expressed protein	11.98
OsAffx.14273.1.S1_at	LOC_Os04g45130	heavy-metal-associated domain-containing protein, putative, expressed	11.97
Os.11903.1.S1_at	LOC_Os03g41438	serpin domain containing protein, putative, expressed	11.95
Os.45887.1.S1_at	LOC_Os01g12750	cytochrome P450, putative, expressed	11.87
Os.28435.1.S1_a_at	LOC_Os10g40934	flavonol synthase/flavanone 3-hydroxylase, putative, expressed	11.85
Os.35343.1.A1_at	LOC_Os11g03370	no apical meristem protein, putative, expressed	11.81
Os.36779.1.S1_s_at	LOC_Os12g02330	LTPL13 - Protease inhibitor/seed storage/LTP family protein precursor, expressed	11.77
Os.54615.1.S1_at	LOC_Os06g18140	UDP-glucoronosyl and UDP-glucosyl transferase domain containing protein, expressed	11.7
Os.55044.1.S1_at	AK107366	unknown protein [Oryza sativa Japonica Group]	11.65
Os.46671.1.S1_x_at	LOC_Os10g31460	retrotransposon protein, putative, unclassified, expressed	11.63
Os.12038.1.S1_at	LOC_Os01g65700	expressed protein	11.62
Os.21635.1.S1_at	LOC_Os12g03860	major facilitator superfamily antiporter, putative, expressed	11.61
Os.52717.1.S1_at	LOC_Os12g30520	pumilio-family RNA binding repeat containing protein, expressed	11.61
Os.10597.1.S1_at	LOC_Os01g53350	anthocyanidin 5,3-O-glucosyltransferase, putative, expressed	11.54
Os.27964.1.S1_at	LOC_Os03g29150	NAD dependent epimerase/dehydratase family protein, putative, expressed	11.51
Os.8503.1.S1_at	LOC_Os06g39110	expressed protein	11.33
OsAffx.24234.2.S1_s_at	LOC_Os01g49710	glutathione S-transferase, putative, expressed	11.21
Os.38022.1.S1_at	LOC_Os01g49710	glutathione S-transferase, putative, expressed	11.14
OsAffx.27941.1.S1_at	LOC_Os06g34840	LTPL5 - Protease inhibitor/seed storage/LTP family protein precursor, putative	11.1
Os.55429.1.S1_at	LOC_Os06g11200	12-oxophytodienoate reductase, putative, expressed	11.07
Os.53670.1.S1_at	LOC_Os05g15880	glycosyl hydrolase, putative, expressed	11.06
Os.17131.1.S1_at	LOC_Os11g06220	expressed protein	11.06
Os.17158.1.S1_at	LOC_Os01g70490	potassium transporter, putative, expressed	11.06
Os.39973.1.S1_s_at	LOC_Os03g60580	actin-depolymerizing factor, putative, expressed	11.04
Os.8559.1.S1_at	LOC_Os06g44190	hypothetical protein	10.94
Os.4618.1.S1_at	LOC_Os01g32670	expressed protein	10.93
Os.55944.1.S1_at	LOC_Os11g06150	basic proline-rich protein precursor, putative, expressed	10.88
Os.49607.1.S1_at	LOC_Os03g09880	AIR12, putative, expressed	10.86
Os.9741.2.S1_at	CF317980	unknown protein [Oryza sativa Japonica Group]	10.84
Os.16198.1.S1_at	LOC_Os04g12960	UDP-glucoronosyl/UDP-glucosyl transferase, putative, expressed	10.81
Os.23518.1.A1_at	LOC_Os02g36190	cytochrome P450, putative, expressed	10.77
Os.39872.1.A1_s_at	LOC_Os05g10620	no apical meristem protein, putative, expressed	10.76
Os.33625.4.S1_at	LOC_Os01g70850	esterase, putative, expressed	10.65
Os.17659.1.S1_at	LOC_Os12g15680	L-ascorbate oxidase precursor, putative, expressed	10.62
OsAffx.32170.1.S1_at	LOC_Os12g43450	thaumatin family domain containing protein, expressed	10.59
Os.51775.1.S1_at	LOC_Os12g05210	expressed protein	10.57
Os.51412.1.S1_at	NM_001070577	hypothetical protein	10.51
Os.9741.2.S1_x_at	CF317980	unknown protein [Oryza sativa Japonica Group]	10.5
Os.52538.1.S1_s_at	LOC_Os12g10660	B-box zinc finger family protein, putative, expressed	10.46
OsAffx.13465.1.S1_at	LOC_Os03g52180	4-hydroxy-3-methylbut-2-enyl diphosphate reductase, putative, expressed	10.39
OsAffx.6132.1.S1_s_at	LOC_Os08g44190	ZOS8-13 - C2H2 zinc finger protein, expressed	10.36
Os.6450.1.S1_at	LOC_Os07g09190	transketolase, putative, expressed	10.33
Os.55494.1.S1_at	LOC_Os12g05690	expressed protein	10.22
Os.17131.1.S1_x_at	LOC_Os11g06220	expressed protein	10.19
OsAffx.22100.1.S1_x_at	LOC_Os01g12100	expressed protein	10.14
OsAffx.30676.1.S1_at	LOC_Os10g34920	secretory protein, putative, expressed	10.01
Os.11718.1.S1_at	LOC_Os12g02980	nucleoside-triphosphatase, putative, expressed	9.99
OsAffx.12520.1.S1_s_at	LOC_Os02g46340	RING-H2 finger protein ATL3J, putative, expressed	9.99
Os.52538.1.S1_at	LOC_Os12g10660	B-box zinc finger family protein, putative, expressed	9.93
OsAffx.16082.1.S1_at	LOC_Os07g04560	no apical meristem protein, putative	9.88
Os.27612.1.S1_at	LOC_Os08g01150	DTA2, putative, expressed	9.85
Os.8120.1.S1_at	LOC_Os04g33570	RCN4 Centroradialis-like1 homologous to TFL1 gene; contains Pfam profile PF01161: Phosphatidylethanolamine-binding protein, expressed	9.8
Os.49222.1.S1_at	LOC_Os11g06230	expressed protein	9.75
Os.51589.1.S1_at	AK063124	unknown protein [Oryza sativa Japonica Group]	9.71
Os.22000.1.S1_at	LOC_Os06g51060	CHIT8 - Chitinase family protein precursor, expressed	9.67
Os.50798.1.S1_at	LOC_Os08g01480	cytochrome P450, putative, expressed	9.63
Os.26930.1.S1_x_at	LOC_Os04g06590	expressed protein	9.59
Os.52460.1.S1_at	LOC_Os06g23114	copper methylamine oxidase precursor, putative, expressed	9.57
Os.27218.1.A1_at	LOC_Os05g49940	expressed protein	9.51
Os.46418.1.S1_at	LOC_Os10g39100	uncharacterized Cys-rich domain containing protein, putative, expressed	9.48
Os.28124.1.S1_at	LOC_Os10g28080	glycosyl hydrolase, putative, expressed	9.47
Os.56210.1.S1_at	LOC_Os04g42950	MYB family transcription factor, putative, expressed	9.45
Os.4666.1.S1_at	LOC_Os10g37330	oxidoreductase, aldo/keto reductase family protein, putative, expressed	9.41
Os.55637.1.S1_at	LOC_Os05g45070	harpin-induced protein 1 domain containing protein, expressed	9.41
Os.55827.1.S1_at	LOC_Os11g29870	OsWRKY72 - Superfamily of TFs having WRKY and zinc finger domains, expressed	9.39
Os.52974.1.S1_at	LOC_Os04g50940	peptide transporter PTR2, putative, expressed	9.39
Os.9496.1.S1_at	LOC_Os10g42620	dihydroflavonol-4-reductase, putative, expressed	9.37
Os.19632.1.S1_at	LOC_Os03g46470	metal cation transporter, putative, expressed	9.35
Os.18695.1.S1_at	LOC_Os08g30770	ABC transporter, ATP-binding protein, putative, expressed	9.3
OsAffx.13544.1.S1_at	LOC_Os03g58900	galactosyltransferase family protein, putative, expressed	9.26
Os.28435.4.S1_x_at	LOC_Os10g40934	flavonol synthase/flavanone 3-hydroxylase, putative, expressed	9.16
Os.27647.1.S1_at	LOC_Os07g07300	expressed protein	9.09
OsAffx.20724.2.S1_s_at	NM_001070731	hypothetical protein	9.07
Os.37051.1.S1_at	LOC_Os06g39120	expressed protein	9.05
Os.54997.1.S1_at	LOC_Os03g51350	expressed protein	9
OsAffx.26635.1.S1_at	LOC_Os04g56570	heavy metal-associated domain containing protein, expressed	8.96
Os.19740.1.S2_at	LOC_Os03g02874	retrotransposon protein, putative, Ty3-gypsy subclass, expressed	8.89
OsAffx.30676.1.S1_x_at	LOC_Os10g34920	secretory protein, putative, expressed	8.89
Os.18654.2.S1_at	LOC_Os08g36630	bifunctional monodehydroascorbate reductase and carbonic anhydrasenectarin-3 precursor, putative, expressed	8.88
Os.467.1.S1_a_at	LOC_Os01g42380	pleiotropic drug resistance protein, putative, expressed	8.82
Os.27507.1.S1_at	LOC_Os06g35700	reticuline oxidase-like protein precursor, putative, expressed	8.81
Os.51427.1.S1_at	LOC_Os04g55980	glycine-rich RNA-binding, abscisic acid-inducible protein, putative	8.8
Os.10346.1.S1_at	LOC_Os01g52790	cytochrome P450 72A1, putative, expressed	8.79
Os.6274.1.S1_at	LOC_Os05g47730	LTPL153 - Protease inhibitor/seed storage/LTP family protein precursor, expressed	8.78
OsAffx.5702.1.S1_s_at	LOC_Os08g04560	decarboxylase, putative, expressed	8.77
OsAffx.31475.1.S1_at	LOC_Os11g44630	calmodulin binding protein, putative, expressed	8.76
Os.5739.1.S1_at	LOC_Os05g49300	iron-sulfur cluster assembly enzyme ISCU, mitochondrial precursor, putative, expressed	8.73
OsAffx.23267.1.S1_at	LOC_Os01g16200	serpin domain containing protein, putative	8.73
Os.18933.1.S1_at	NM_001052842	Allene oxide synthase	8.7
Os.40018.1.S1_at	LOC_Os05g45410	HSF-type DNA-binding domain containing protein, expressed	8.68
Os.32760.1.S1_at	LOC_Os01g07130	expressed protein	8.68
Os.10497.1.S1_s_at	LOC_Os07g23640	retrotransposon protein, putative, Ty3-gypsy subclass, expressed	8.66
Os.17286.1.S1_at	LOC_Os03g21060	No apical meristem protein, putative, expressed	8.6
OsAffx.5948.1.S1_at	LOC_Os08g27170	calmodulin binding protein, putative	8.6
Os.24906.1.S1_at	LOC_Os01g72460	NADPH quinone oxidoreductase, putative, expressed	8.57
Os.56789.1.S1_at	LOC_Os02g08330	gp176, putative, expressed	8.55
Os.55193.1.S1_at	LOC_Os12g42280	9-cis-epoxycarotenoid dioxygenase 1, chloroplast precursor, putative, expressed	8.55
Os.1131.2.S1_x_at	LOC_Os06g16350	peroxidase precursor, putative, expressed	8.54
Os.4384.1.S1_at	LOC_Os01g60020	NAC domain transcription factor, putative, expressed	8.53
Os.49198.1.S1_at	LOC_Os04g58090	harpin-induced protein 1 domain containing protein, expressed	8.52
Os.54579.1.S1_x_at	LOC_Os07g23660	retrotransposon protein, putative, unclassified, expressed	8.49
OsAffx.19376.1.S1_x_at	LOC_Os11g44860	cysteine-rich receptor-like protein kinase 28 precursor, putative, expressed	8.45
Os.51929.1.S1_at	LOC_Os10g31330	retrotransposon protein, putative, unclassified, expressed	8.43
Os.23181.1.S1_at	LOC_Os01g03530	multicopper oxidase domain containing protein, expressed	8.41
Os.32498.1.S1_at	LOC_Os08g06170	berberine and berberine like domain containing protein, expressed	8.41
Os.13467.1.S1_x_at	LOC_Os04g10750	inorganic phosphate transporter, putative, expressed	8.4
Os.11253.1.S1_at	LOC_Os01g63210	SOUL heme-binding protein, putative, expressed	8.38
Os.48976.1.A1_s_at	LOC_Os07g48500	stress responsive protein, putative, expressed	8.37
Os.51714.1.S1_at	LOC_Os07g48560	homeobox domain containing protein, expressed	8.34
Os.15557.1.S1_at	AK062484	hypothetical protein	8.33
OsAffx.4557.1.S1_s_at	LOC_Os05g39250	phosphatidylethanolamine-binding protein, putative, expressed	8.3
OsAffx.7517.1.S1_x_at	LOC_Os12g07580	dirigent, putative, expressed	8.29
Os.1443.1.S1_a_at	LOC_Os01g06640	basic helix-loop-helix, putative, expressed	8.28
OsAffx.26836.1.S1_at	LOC_Os05g11560	aquaporin protein, putative, expressed	8.26
Os.55893.1.S1_at	AK108954	unknown protein [Oryza sativa Japonica Group]	8.23
Os.11251.1.S1_at	LOC_Os10g04020	OsFBX356 - F-box domain containing protein, expressed	8.22
Os.53414.1.S1_at	LOC_Os03g17810	DUF260 domain containing protein, putative, expressed	8.18
Os.27019.1.S1_at	LOC_Os04g43410	Os4bglu18 - monolignol beta-glucoside homologue, expressed	8.16
OsAffx.4158.1.S1_at	LOC_Os04g52720	Cupin domain containing protein, expressed	8.13
Os.33894.1.S1_at	AK072564	receptor-like serine/threonine protein kinase	8.11
Os.55954.1.S1_at	AK109045	unknown protein [Oryza sativa Japonica Group]	8.09
Os.16615.1.S1_at	CT835789	unknown protein [Oryza sativa Indica Group]	8.09
Os.9741.1.S1_at	CB617858	unknown protein [Oryza sativa Indica Group]	8.08
OsAffx.5923.1.S1_at	LOC_Os08g25380	serine/threonine-protein kinase BRI1-like 1 precursor, putative, expressed	8.05
Os.5581.1.S1_at	LOC_Os03g56540	heat shock protein DnaJ, putative, expressed	8.02
Os.12206.1.S1_at	LOC_Os07g03200	phytosulfokines precursor, putative, expressed	7.98
Os.4152.1.S1_at	LOC_Os10g41980	RALFL26 - Rapid ALkalinization Factor RALF family protein precursor, expressed	7.96
Os.18640.1.S1_at	LOC_Os09g20000	heavy metal-associated domain containing protein, expressed	7.96
Os.7551.1.S1_at	LOC_Os01g71474	glycosyl hydrolases family 17, putative, expressed	7.93
Os.8851.1.S1_at	LOC_Os08g35630	MTD1, putative, expressed	7.92
Os.11666.1.S1_s_at	LOC_Os09g36200	senescence-inducible chloroplast stay-green protein 1, putative, expressed	7.92
OsAffx.16883.1.S1_x_at	LOC_Os08g07730	transferase family protein, putative, expressed	7.92
Os.18296.1.S1_x_at	LOC_Os01g10440	xylosyltransferase, putative, expressed	7.92
OsAffx.14448.1.S1_at	LOC_Os04g56930	glycosyl hydrolases, putative, expressed	7.89
OsAffx.19445.1.S1_at	LOC_Os11g01390	OsCML25 - Calmodulin-related calcium sensor protein	7.88
Os.7144.2.S1_a_at	LOC_Os05g33570	pyruvate, phosphate dikinase, chloroplast precursor, putative, expressed	7.86
OsAffx.28240.1.S1_at	LOC_Os07g02820	expressed protein	7.78
OsAffx.2825.1.S1_x_at	AK109226	unknown protein [Oryza sativa Japonica Group]	7.74
Os.23822.1.A1_at	LOC_Os03g27120	ICE-like protease p20 domain containing protein, putative, expressed	7.71
Os.23154.1.S1_at	LOC_Os02g50690	GDSL-like lipase/acylhydrolase, putative, expressed	7.69
OsAffx.23292.1.S1_at	NM_001049319	WRKY transcription factor 5 [Oryza sativa (japonica cultivar-group)]	7.67
Os.33787.1.S1_at	LOC_Os01g57840	expressed protein	7.64
Os.35752.2.S1_x_at	LOC_Os07g02570	NB-ARC domain containing protein	7.63
OsAffx.27536.1.S1_x_at	LOC_Os06g09600	expressed protein	7.63
Os.10245.1.S1_at	LOC_Os04g37700	expressed protein	7.62
Os.15139.1.S1_at	LOC_Os07g23430	fatty acid desaturase, putative, expressed	7.62
Os.55343.1.S1_at	LOC_Os04g56030	glycine-rich cell wall structural protein precursor, putative, expressed	7.61
Os.12326.1.S1_s_at	LOC_Os07g42160	HD domain containing protein, putative, expressed	7.59
Os.11666.1.S1_at	LOC_Os09g36200	senescence-inducible chloroplast stay-green protein 1, putative, expressed	7.52
Os.8772.1.S1_at	LOC_Os08g30740	ABC transporter, ATP-binding protein, putative, expressed	7.49
OsAffx.17158.1.S1_s_at	LOC_Os08g25850	hypothetical protein	7.48
Os.17809.1.S1_at	LOC_Os08g25430	cysteine-rich receptor-like protein kinase 35 precursor, putative, expressed	7.47
OsAffx.27816.1.S1_at	LOC_Os06g25010	glycosyl hydrolase, putative, expressed	7.46
OsAffx.27513.1.S1_s_at	LOC_Os06g08640	transferase family protein, putative, expressed	7.4
Os.47959.1.S1_at	AK066275	hypothetical protein	7.37
OsAffx.5746.1.S1_s_at	NM_001067658	hypothetical protein	7.37
Os.51144.1.S1_at	LOC_Os07g47210	GDSL-like lipase/acylhydrolase, putative, expressed	7.36
Os.7688.1.S1_at	LOC_Os10g31040	Citrate transporter protein, putative, expressed	7.35
Os.45887.2.S1_x_at	LOC_Os01g12750	cytochrome P450, putative, expressed	7.33
Os.54066.1.S1_at	LOC_Os02g33670	expressed protein	7.31
Os.28110.1.S1_x_at	LOC_Os04g55710	transposon protein, putative, unclassified, expressed	7.29
Os.56950.1.S1_at	LOC_Os05g07120	basic helix-loop-helix, putative, expressed	7.25
Os.14616.1.S1_at	LOC_Os07g34260	chalcone and stilbene synthases, putative, expressed	7.22
Os.7037.1.A1_s_at	LOC_Os12g41140	expressed protein	7.21
OsAffx.4158.1.S1_s_at	LOC_Os04g52710	imidazoleglycerol-phosphate dehydratase, putative, expressed	7.2
Os.40000.1.S1_x_at	LOC_Os10g38600	glutathione S-transferase GSTU6, putative, expressed	7.18
Os.50903.2.S1_at	LOC_Os09g08130	indole-3-glycerol phosphate synthase, chloroplast precursor, putative, expressed	7.13
Os.46450.1.S1_at	LOC_Os10g34930	secretory protein, putative, expressed	7.12
Os.17985.1.S1_s_at	LOC_Os03g56500	expressed protein	7.11
Os.8947.1.S1_at	LOC_Os03g05910	expressed protein	7.03
Os.37548.1.S1_at	LOC_Os05g34830	No apical meristem protein, putative, expressed	7.03
Os.55985.1.S1_at	LOC_Os02g09970	expressed protein	7.02
Os.53614.1.S1_at	LOC_Os02g51930	cytokinin-O-glucosyltransferase 2, putative, expressed	6.99
Os.53136.1.S1_at	LOC_Os06g45890	MYB family transcription factor, putative, expressed	6.93
OsAffx.6534.1.S1_at	LOC_Os09g39620	protein kinase family protein, putative, expressed	6.93
Os.47472.1.S1_at	LOC_Os09g39410	male sterility protein, putative, expressed	6.9
Os.57054.1.S1_at	LOC_Os02g17000	OsSub14 - Putative Subtilisin homologue, expressed	6.89
OsAffx.18866.1.S1_at	LOC_Os11g15520	OsSub62 - Putative Subtilisin homologue, expressed	6.85
Os.57316.1.S1_at	AK111286	hypothetical protein	6.85
Os.52791.1.S1_at	LOC_Os09g39960	dynamin family protein, putative, expressed	6.84
Os.7535.1.S1_at	LOC_Os01g32780	universal stress protein domain containing protein, putative, expressed	6.84
Os.38110.1.S1_at	LOC_Os10g37660	trehalase precursor, putative, expressed	6.83
Os.55976.1.S1_at	AK109076	unknown protein [Oryza sativa Japonica Group]	6.81
Os.21629.1.S1_at	LOC_Os09g39940	plastocyanin-like domain containing protein, putative, expressed	6.77
Os.51885.1.S1_at	LOC_Os12g06440	expressed protein	6.77
Os.12239.1.S1_at	LOC_Os09g31031	ubiquitin family protein, putative, expressed	6.73
Os.23416.2.S1_at	LOC_Os07g39270	polyprenyl synthetase, putative, expressed	6.69
Os.36708.1.S1_at	LOC_Os07g04960	app1, putative, expressed	6.68
Os.47327.1.S1_at	LOC_Os03g52380	PIII5 - Proteinase inhibitor II family protein precursor, expressed	6.66
Os.53706.1.S1_at	LOC_Os02g12420	receptor-like protein kinase precursor, putative, expressed	6.64
Os.12703.1.S1_at	LOC_Os03g10090	transporter family protein, putative, expressed	6.63
Os.17338.1.S1_at	LOC_Os11g03820	D-mannose binding lectin family protein, expressed	6.63
Os.53929.1.S1_at	LOC_Os05g26660	NADH-ubiquinone oxidoreductase, mitochondrial precursor, putative, expressed	6.62
Os.24760.1.A1_at	DQ514527	Oryza sativa Japonica Group As(III) methyltransferase (ArsM3) mRNA, complete cds	6.62
Os.51383.1.S1_at	LOC_Os07g40910	expressed protein	6.58
Os.56191.1.S1_at	LOC_Os09g13890	calmodulin binding protein, putative, expressed	6.57
Os.56365.1.S1_at	LOC_Os03g19370	CPuORF4 - conserved peptide uORF-containing transcript, expressed	6.57
Os.50796.1.S1_at	LOC_Os03g46150	LTPL72 - Protease inhibitor/seed storage/LTP family protein precursor, expressed	6.56
Os.45997.1.S1_x_at	LOC_Os01g45640	tat pathway signal sequence family protein, expressed	6.54
OsAffx.28276.1.S1_x_at	LOC_Os07g04970	transferase family protein, putative, expressed	6.52
Os.12201.1.S1_at	LOC_Os09g27750	1-aminocyclopropane-1-carboxylate oxidase 1, putative, expressed	6.51
Os.47327.1.S1_x_at	LOC_Os03g52380	PIII5 - Proteinase inhibitor II family protein precursor, expressed	6.51
Os.54033.1.S1_at	LOC_Os08g37180	patatin, putative, expressed	6.51
Os.51506.1.S1_at	LOC_Os03g20600	expressed protein	6.5
Os.6620.1.S1_at	LOC_Os03g52390	PIII1 - Proteinase inhibitor II family protein precursor, expressed	6.49
OsAffx.13377.1.S1_at	LOC_Os03g46180	LTPL71 - Protease inhibitor/seed storage/LTP family protein precursor, expressed	6.46
Os.12400.2.S1_x_at	LOC_Os08g30020	membrane protein, putative, expressed	6.42
Os.16233.1.S1_a_at	LOC_Os04g09900	ent-kaurene synthase, chloroplast precursor, putative, expressed	6.4
Os.50152.1.S1_at	LOC_Os03g59770	EF hand family protein, putative, expressed	6.4
OsAffx.6171.1.S1_at	LOC_Os09g04339	expressed protein	6.4
OsAffx.30676.2.S1_x_at	LOC_Os10g34910	secretory protein, putative, expressed	6.39
Os.8741.1.S1_at	LOC_Os03g12820	ATP8, putative, expressed	6.37
Os.7767.1.S1_at	LOC_Os07g04930	retrotransposon protein, putative, unclassified, expressed	6.37
Os.49803.1.S1_at	LOC_Os07g35690	TKL_IRAK_DUF26-lc.3 - DUF26 kinases have homology to DUF26 containing loci, expressed	6.37
OsAffx.16766.1.S1_at	LOC_Os07g48760	CAMK_KIN1/SNF1/Nim1_like.32 - CAMK includes calcium/calmodulin depedent protein kinases, expressed	6.35
Os.26922.1.S1_at	LOC_Os02g04170	L-aspartate oxidase 1, putative, expressed	6.34
Os.55688.1.S1_at	LOC_Os02g09610	GDSL-like lipase/acylhydrolase, putative, expressed	6.33
Os.46698.1.S1_at	LOC_Os10g20350	MATE efflux family protein, putative, expressed	6.32
Os.40000.1.S1_at	LOC_Os10g38600	glutathione S-transferase GSTU6, putative, expressed	6.28
Os.57456.1.S1_x_at	LOC_Os01g24710	jacalin-like lectin domain containing protein, expressed	6.26
Os.38021.1.S1_at	LOC_Os07g43950	RNA recognition motif containing protein, putative, expressed	6.25
Os.47320.1.A1_at	LOC_Os04g52710	imidazoleglycerol-phosphate dehydratase, putative, expressed	6.23
Os.10486.1.S1_at	LOC_Os01g45470	expressed protein	6.23
Os.20204.2.S1_a_at	LOC_Os02g12350	histone deacetylase, putative, expressed	6.21
Os.14071.1.S1_at	LOC_Os09g29940	auxin-independent growth promoter protein, putative, expressed	6.15
Os.53206.1.S1_at	LOC_Os06g05424	expressed protein	6.11
Os.11816.1.S1_at	LOC_Os04g37490	oxidoreductase, aldo/keto reductase family protein, putative, expressed	6.1
OsAffx.15484.1.S1_at	LOC_Os06g18820	serine threonine kinase, putative, expressed	6.1
Os.17020.1.S1_x_at	LOC_Os08g29570	pleiotropic drug resistance protein 3, putative, expressed	6.09
Os.54867.1.S1_at	LOC_Os08g35600	tyrosine protein kinase domain containing protein, putative, expressed	6.06
Os.18376.1.S1_at	LOC_Os11g29780	plant-specific domain TIGR01627 family protein, expressed	6.04
OsAffx.29578.1.S1_at	LOC_Os08g37970	MYB family transcription factor, putative, expressed	6.02
Os.2356.1.S1_a_at	LOC_Os02g04230	CGMC_MAPKCMGC_2.7 - CGMC includes CDA, MAPK, GSK3, and CLKC kinases, expressed	6.01
Os.7579.1.S1_at	LOC_Os11g30560	dehydrogenase/reductase, putative, expressed	6.01
Os.27647.2.S1_x_at	LOC_Os07g07300	expressed protein	6.01
Os.14427.1.S1_at	LOC_Os01g57420	diacylglycerol kinase, putative, expressed	5.99
Os.33696.1.S1_at	LOC_Os01g50050	polyprenyl synthetase, putative, expressed	5.99
Os.50176.1.S1_at	LOC_Os07g42140	hydrolase protein, putative, expressed	5.99
Os.52093.1.S1_at	LOC_Os09g31446	expressed protein	5.99
Os.14119.1.S1_at	LOC_Os10g41040	ternary complex factor MIP1, putative, expressed	5.99
Os.165.1.S1_at	LOC_Os12g36880	pathogenesis-related Bet v I family protein, putative, expressed	5.96
Os.33885.1.S1_at	LOC_Os01g06220	gibberellin receptor GID1L2, putative, expressed	5.95
OsAffx.23754.1.S1_x_at	LOC_Os01g51870	methyltransferase, putative, expressed	5.95
OsAffx.23160.1.S1_s_at	LOC_Os01g08300	hypothetical protein	5.95
Os.47438.1.A1_at	NM_001071656	putative glutathione S-transferase [Oryza sativa (japonica cultivar-group)]	5.95
Os.20321.1.S1_at	LOC_Os01g49820	lipid phosphatase protein, putative, expressed	5.94
OsAffx.7879.1.S1_at	LOC_Os12g43510	expressed protein	5.94
Os.50329.1.S1_s_at	LOC_Os08g36860	cytochrome P450, putative, expressed	5.93
Os.27640.1.A1_s_at	LOC_Os12g36680	expressed protein	5.9
Os.24180.1.A1_s_at	LOC_Os12g36920	calmodulin binding protein, putative, expressed	5.9
Os.55120.1.S1_at	LOC_Os04g52550	PAZ domain-containing protein, putative, expressed	5.89
Os.51952.1.S1_x_at	LOC_Os09g25190	protein binding protein, putative, expressed	5.89
Os.6998.1.S1_at	LOC_Os03g37490	MATE efflux family protein, putative, expressed	5.86
Os.1723.1.S1_at	LOC_Os01g18220	expressed protein	5.84
Os.26768.1.S1_at	LOC_Os03g58010	acetyltransferase, GNAT family, putative, expressed	5.84
Os.18448.1.S1_at	LOC_Os12g01490	MYB family transcription factor, putative, expressed	5.83
Os.10521.1.S1_at	LOC_Os02g17940	leucoanthocyanidin dioxygenase, putative, expressed	5.83
OsAffx.25751.1.S1_at	LOC_Os03g57980	LTPL99 - Protease inhibitor/seed storage/LTP family protein precursor, expressed	5.83
Os.13014.1.S1_a_at	LOC_Os10g38140	glutathione S-transferase, putative, expressed	5.82
OsAffx.25828.1.S1_at	LOC_Os04g01890	protein kinase, putative	5.8
Os.35425.1.S1_at	LOC_Os01g61940	white-brown complex homolog protein, putative, expressed	5.79
Os.4741.2.S1_x_at	LOC_Os10g41930	haloacid dehalogenase-like hydrolase family protein, putative, expressed	5.78
Os.15852.1.S1_at	LOC_Os10g03320	UDP-glucoronosyl and UDP-glucosyl transferase domain containing protein, expressed	5.78
Os.32630.1.S1_at	LOC_Os10g32700	hypersensitive-induced response protein, putative, expressed	5.77
Os.54251.1.S1_at	LOC_Os07g39530	BTBN16 - Bric-a-Brac, Tramtrack, Broad Complex BTB domain with non-phototropic hypocotyl 3 NPH3 domain, expressed	5.77
Os.30386.1.S1_at	LOC_Os01g53260	OsWRKY23 - Superfamily of TFs having WRKY and zinc finger domains, expressed	5.76
Os.6683.1.S1_at	LOC_Os01g58130	expressed protein	5.75
Os.57152.1.S1_at	AK111034	hypothetical protein	5.74
Os.23472.1.A1_at	LOC_Os01g66690	ZIP4/SPO22, putative, expressed	5.73
Os.39714.1.S1_at	LOC_Os12g37519	retrotransposon protein, putative, unclassified, expressed	5.71
Os.50333.1.S1_at	LOC_Os04g52540	retrotransposon protein, putative, unclassified, expressed	5.7
Os.18654.1.S1_x_at	LOC_Os08g36630	bifunctional monodehydroascorbate reductase and carbonic anhydrasenectarin-3 precursor, putative, expressed	5.68
Os.10360.1.S1_at	LOC_Os10g38110	cytochrome P450, putative, expressed	5.67
Os.2426.1.A1_at	LOC_Os11g10470	expressed protein	5.67
Os.31778.1.S1_x_at	LOC_Os01g61610	flavonol synthase/flavanone 3-hydroxylase, putative, expressed	5.66
OsAffx.14278.1.S1_at	LOC_Os04g45590	glyoxalase family protein, putative, expressed	5.64
Os.15825.1.S1_at	LOC_Os04g53720	SNF2 family N-terminal domain containing protein, expressed	5.62
Os.56528.1.S1_at	LOC_Os05g42210	serine/threonine-protein kinase receptor precursor, putative, expressed	5.62
Os.53546.1.S1_s_at	LOC_Os03g10100	transporter family protein, putative, expressed	5.62
Os.47495.1.S1_at	LOC_Os02g57460	RING-H2 finger protein ATL5G, putative, expressed	5.59
Os.18168.1.S1_at	LOC_Os04g51940	YT521-B, putative, expressed	5.58
Os.2678.1.S1_at	LOC_Os02g13870	aquaporin protein, putative, expressed	5.57
Os.4914.1.S1_s_at	LOC_Os03g51459	conserved hypothetical protein	5.57
Os.4867.1.S1_at	LOC_Os08g40680	glycosyl hydrolase, putative, expressed	5.56
OsAffx.25751.1.S1_s_at	LOC_Os03g57980	LTPL99 - Protease inhibitor/seed storage/LTP family protein precursor, expressed	5.56
Os.1977.1.S1_a_at	LOC_Os01g02400	protein kinase domain containing protein, expressed	5.54
Os.46698.2.S1_x_at	LOC_Os10g20350	MATE efflux family protein, putative, expressed	5.54
Os.10254.1.S1_at	LOC_Os08g38600	copine, putative, expressed	5.53
Os.20871.1.S1_s_at	LOC_Os11g31480	ATP binding protein, putative, expressed	5.53
OsAffx.16767.1.S1_at	CT836073	poly(A) polymerase-like protein	5.53
Os.1818.1.S1_at	LOC_Os01g45640	tat pathway signal sequence family protein, expressed	5.52
Os.47078.1.A1_at	NM_001064485	putative protein kinase Xa21	5.52
OsAffx.3504.1.S1_x_at	LOC_Os03g43720	transporter family protein, putative, expressed	5.49
Os.9016.1.S1_x_at	AK287455	unknown protein [Oryza sativa Japonica Group]	5.49
Os.12551.1.S1_s_at	LOC_Os05g46480	late embryogenesis abundant protein, group 3, putative, expressed	5.46
Os.11491.1.S1_at	LOC_Os03g19290	mitochondrial import inner membrane translocase subunit Tim17, putative, expressed	5.45
OsAffx.26481.1.S1_at	LOC_Os04g46120	plastocyanin-like domain containing protein, putative	5.44
Os.37622.1.S1_at	LOC_Os01g67010	expressed protein	5.43
Os.20289.1.S1_at	LOC_Os11g37960	WIP4 - Wound-induced protein precursor, expressed	5.39
Os.27671.1.S1_at	LOC_Os03g17470	IN2-1 protein, putative, expressed	5.39
Os.1131.1.S1_at	LOC_Os06g16350	peroxidase precursor, putative, expressed	5.35
Os.51648.1.S1_at	LOC_Os03g20910	homeobox domain containing protein, expressed	5.32
Os.2867.1.A1_at	LOC_Os11g45740	MYB family transcription factor, putative, expressed	5.3
Os.9752.3.S1_x_at	LOC_Os12g03899	major facilitator superfamily antiporter, putative, expressed	5.3
Os.22832.1.S1_at	LOC_Os09g24620	expressed protein	5.28
Os.53801.1.S1_at	LOC_Os03g17800	phosphatidylinositol transfer protein alpha isoform, putative, expressed	5.26
OsAffx.30192.1.S1_s_at	LOC_Os09g38670	thioredoxin, putative, expressed	5.26
Os.45991.1.S1_x_at	LOC_Os01g10440	xylosyltransferase, putative, expressed	5.24
Os.1606.1.S1_at	LOC_Os04g56430	cysteine-rich receptor-like protein kinase, putative, expressed	5.23
Os.53085.1.S1_at	LOC_Os05g49900	3-ketoacyl-CoA synthase, putative, expressed	5.23
Os.50283.2.S1_at	LOC_Os05g31910	white-brown complex homolog protein 16, putative, expressed	5.23
Os.12880.1.S1_s_at	LOC_Os12g43510	expressed protein	5.23
Os.18743.2.S1_x_at	LOC_Os01g56320	OsSub4 - Putative Subtilisin homologue, expressed	5.21
Os.9752.2.S1_x_at	LOC_Os12g03899	major facilitator superfamily antiporter, putative, expressed	5.2
OsAffx.16247.1.S1_at	LOC_Os07g13800	cytokinin-N-glucosyltransferase, putative, expressed	5.2
Os.26804.1.A1_at	CB625969	unknown protein [Oryza sativa Indica Group]	5.14
OsAffx.20238.1.S1_at	LOC_Os10g34440	expressed protein	5.13
Os.49388.1.S1_at	LOC_Os03g62430	OsWAK28 - OsWAK receptor-like protein kinase, expressed	5.11
OsAffx.7105.1.S1_at	LOC_Os11g13970	transferase family protein, putative	5.11
Os.56946.1.S1_at	LOC_Os11g14910	NADP-dependent oxidoreductase, putative, expressed	5.1
Os.47735.1.S1_at	LOC_Os02g34970	no apical meristem protein, putative, expressed	5.1
Os.8195.1.S1_at	AK241318	expressed protein	5.1
Os.31778.2.S1_x_at	LOC_Os01g61610	flavonol synthase/flavanone 3-hydroxylase, putative, expressed	5.09
Os.30512.1.S1_at	LOC_Os01g43650	OsWRKY11 - Superfamily of TFs having WRKY and zinc finger domains, expressed	5.08
Os.11632.1.S1_at	LOC_Os08g42590	mtN19, putative, expressed	5.08
Os.15825.1.S2_at	LOC_Os04g53720	SNF2 family N-terminal domain containing protein, expressed	5.08
Os.7337.1.S1_at	LOC_Os12g32650	expressed protein	5.08
Os.18177.1.S1_at	LOC_Os11g04104	major facilitator superfamily antiporter, putative, expressed	5.08
Os.55918.1.S1_at	LOC_Os04g55740	peroxidase precursor, putative, expressed	5.07
Os.37745.1.S1_at	LOC_Os01g53090	pathogen-related protein, putative, expressed	5.07
Os.26856.1.S1_at	LOC_Os07g16970	rab GDP dissociation inhibitor alpha, putative, expressed	5.05
Os.11407.1.S1_at	LOC_Os04g57550	amine oxidase, flavin-containing, domain containing protein, expressed	5.04
Os.57211.1.S1_at	LOC_Os06g13880	expressed protein	5.04
OsAffx.27606.1.S1_at	LOC_Os06g13220	expressed protein	5.04
Os.7114.1.S1_s_at	LOC_Os03g15780	anthranilate synthase component I-1, chloroplast precursor, putative, expressed	5.03
Os.57108.1.S1_at	LOC_Os12g24330	expressed protein	5.02
OsAffx.7920.1.S1_at	CT835754	hypothetical protein [Oryza sativa (japonica cultivar-group)]	5.02
Os.57406.1.S1_at	LOC_Os05g20100	glycerol-3-phosphate acyltransferase, putative, expressed	5.01
Os.7269.1.S1_s_at	LOC_Os01g44960	hydrolase, alpha/beta fold family domain containing protein, expressed	5.01
Os.7203.1.S1_at	LOC_Os01g63230	growth regulator related protein, putative, expressed	4.99
Os.31977.1.S1_at	LOC_Os05g10840	calmodulin-binding protein, putative, expressed	4.98
Os.11331.1.S1_at	LOC_Os08g10500	hypothetical protein	4.98
Os.53958.1.S1_at	LOC_Os05g01120	cytochrome P450, putative, expressed	4.97
Os.40189.1.S1_at	LOC_Os07g23340	male sterility protein, putative, expressed	4.97
Os.27488.1.S1_at	LOC_Os07g40630	BRASSINOSTEROID INSENSITIVE 1 precursor, putative, expressed	4.96
Os.13596.1.S1_at	LOC_Os03g10320	expressed protein	4.96
Os.22831.1.S1_at	LOC_Os03g50210	DUF292 domain containing protein, expressed	4.95
Os.7516.1.S1_at	LOC_Os05g43390	signal recognition particle 54 kDa protein, putative, expressed	4.94
OsAffx.25032.1.S1_s_at	LOC_Os03g10050	serine acetyltransferase protein, putative, expressed	4.92
Os.56019.1.S1_at	LOC_Os06g04480	expressed protein	4.9
Os.11390.1.S1_at	LOC_Os01g71280	glycerol-3-phosphate dehydrogenase, putative, expressed	4.89
Os.18599.1.S1_at	LOC_Os03g57970	LTPL73 - Protease inhibitor/seed storage/LTP family protein precursor, expressed	4.88
Os.35772.3.S1_x_at	LOC_Os01g02800	receptor-like kinase ARK1AS, putative, expressed	4.86
Os.27067.2.A1_at	LOC_Os08g02230	FAD-binding and arabino-lactone oxidase domains containing protein, putative, expressed	4.85
Os.9544.1.A1_at	LOC_Os07g07920	LTPL100 - Protease inhibitor/seed storage/LTP family protein precursor, expressed	4.85
Os.25142.1.A1_at	LOC_Os10g40490	U-box domain containing protein, expressed	4.84
Os.5562.1.S1_at	LOC_Os04g51150	transposon protein, putative, unclassified, expressed	4.82
Os.9752.1.S1_a_at	LOC_Os12g03899	major facilitator superfamily antiporter, putative, expressed	4.79
OsAffx.13696.1.S1_at	LOC_Os04g06734	expressed protein	4.79
Os.4893.1.S1_at	LOC_Os05g29810	AP2 domain containing protein, expressed	4.78
Os.22966.1.S1_at	LOC_Os03g17350	white-brown complex homolog protein, putative, expressed	4.77
Os.51606.1.S1_at	AK063156	VQ domain containing protein	4.77
Os.52536.1.S1_at	LOC_Os04g43800	phenylalanine ammonia-lyase, putative, expressed	4.76
Os.46858.1.S1_at	LOC_Os10g38860	hydrolase, alpha/beta fold family domain containing protein, expressed	4.75
Os.26406.2.S1_x_at	LOC_Os03g03450	anthranilate phosphoribosyltransferase, chloroplast precursor, putative, expressed	4.74
Os.25497.1.S1_x_at	AB027421	Oryza sativa mRNA for class III chitinase homologue (OsChib3H-b)	4.74
Os.53210.1.S1_at	LOC_Os11g26760	dehydrin, putative, expressed	4.73
Os.14045.1.S1_s_at	LOC_Os09g04310	expressed protein	4.73
Os.23297.1.S1_at	LOC_Os03g56860	expressed protein	4.73
Os.9105.1.S1_at	LOC_Os09g33680	Os9bglu31 - beta-glucosidase, dhurrinase, similar to G. max hydroxyisourate hydrolase, expressed	4.72
Os.54801.1.A1_at	LOC_Os12g06464	expressed protein	4.72
Os.20501.1.S1_at	LOC_Os07g47670	hypoxia-responsive family protein, putative, expressed	4.71
Os.51692.1.S1_at	LOC_Os06g12820	proteins of unknown function domain containing protein, expressed	4.71
Os.38157.1.S1_at	LOC_Os09g39910	ABC transporter, ATP-binding protein, putative, expressed	4.71
Os.27154.1.S1_at	LOC_Os05g28520	MRH1, putative, expressed	4.71
Os.10146.1.S1_at	LOC_Os03g59320	expressed protein	4.69
Os.9396.1.S1_at	LOC_Os03g48810	nucleobase-ascorbate transporter, putative, expressed	4.68
Os.17652.1.S1_s_at	LOC_Os03g43720	transporter family protein, putative, expressed	4.66
Os.7632.1.S1_at	LOC_Os05g41370	TKL_IRAK_DUF26-la.1 - DUF26 kinases have homology to DUF26 containing loci, expressed	4.66
OsAffx.27815.1.S1_s_at	LOC_Os06g24990	xylanase inhibitor protein 1 precursor, putative, expressed	4.65
Os.49291.1.S1_at	AK058343	Similar to Hydrophobic protein LTI6A (Low temperature-induced protein 6A)	4.65
Os.27212.1.A1_at	CB649029	unknown protein [Oryza sativa Japonica Group]	4.65
Os.22278.1.S1_at	LOC_Os09g38320	phytoene synthase, chloroplast precursor, putative, expressed	4.64
Os.55455.1.S1_at	LOC_Os04g45370	OsSAUR19 - Auxin-responsive SAUR gene family member, expressed	4.64
Os.18664.1.S1_a_at	LOC_Os01g71810	glycosyl hydrolases family 17, putative, expressed	4.63
Os.25497.1.S1_at	AB027421	Oryza sativa mRNA for class III chitinase homologue (OsChib3H-b)	4.62
Os.54579.1.S1_s_at	LOC_Os07g23660	retrotransposon protein, putative, unclassified, expressed	4.61
Os.9427.1.S1_at	LOC_Os10g05020	cytochrome P450, putative, expressed	4.57
Os.7095.1.S1_at	LOC_Os04g49210	naringenin,2-oxoglutarate 3-dioxygenase, putative, expressed	4.57
Os.15471.1.S1_at	LOC_Os07g44410	WD40-like Beta Propeller Repeat family protein, expressed	4.55
Os.54776.1.S1_at	AK106735	Similar to Caffeoyl-CoA 3-O-methyltransferase	4.53
Os.56653.1.S1_at	LOC_Os01g66250	S-locus-like receptor protein kinase, putative, expressed	4.52
Os.52219.1.A1_at	LOC_Os02g04630	sodium/calcium exchanger protein, putative, expressed	4.47
Os.51602.1.S1_at	LOC_Os05g50720	harpin-induced protein 1 domain containing protein, expressed	4.47
Os.56259.1.S1_at	LOC_Os02g18640	OsFBX45 - F-box domain containing protein, expressed	4.46
OsAffx.26317.1.S2_at	LOC_Os04g33920	LTPL102 - Protease inhibitor/seed storage/LTP family protein precursor, expressed	4.45
OsAffx.13437.1.S1_at	LOC_Os03g50280	GLTP domain containing protein, putative, expressed	4.45
Os.17174.1.S1_at	LOC_Os04g44290	expressed protein	4.44
Os.17652.1.S2_s_at	LOC_Os03g43720	transporter family protein, putative, expressed	4.41
Os.54109.1.S1_at	LOC_Os03g38800	AAA family ATPase, putative, expressed	4.41
Os.12134.1.S1_at	LOC_Os04g45810	homeobox associated leucine zipper, putative, expressed	4.41
OsAffx.32254.1.S1_x_at	AK063463	Mitochondrial 60S ribosomal protein L16	4.41
Os.54469.1.S1_at	LOC_Os01g62610	peptidyl-prolyl cis-trans isomerase, FKBP-type, putative, expressed	4.4
Os.55531.1.S1_at	LOC_Os03g32420	expressed protein	4.4
Os.6075.1.S1_at	LOC_Os04g06520	expressed protein	4.39
OsAffx.18415.1.S1_x_at	LOC_Os10g26500	homeobox associated leucine zipper, putative, expressed	4.39
Os.18664.1.S1_x_at	LOC_Os01g71820	glycosyl hydrolases family 17, putative, expressed	4.38
Os.51369.1.S1_at	LOC_Os02g51740	VQ domain containing protein, putative, expressed	4.38
Os.51639.1.S1_x_at	LOC_Os10g38040	lysM domain containing protein, putative, expressed	4.38
OsAffx.15138.1.S1_at	LOC_Os05g47660	lipid phosphatase protein, putative, expressed	4.37
Os.38157.1.S1_s_at	LOC_Os09g39910	ABC transporter, ATP-binding protein, putative, expressed	4.36
Os.15112.1.S1_at	LOC_Os07g23410	fatty acid desaturase, putative, expressed	4.36
Os.54346.2.S1_at	LOC_Os05g08090	expressed protein	4.35
Os.34882.1.S1_at	LOC_Os04g58100	expressed protein	4.35
Os.25556.1.S1_at	LOC_Os11g33394	plant protein of unknown function domain containing protein, expressed	4.34
Os.11808.1.S1_at	LOC_Os03g06580	MTN26L2 - MtN26 family protein precursor, expressed	4.34
Os.6682.1.A1_s_at	LOC_Os03g53360	transferase family protein, putative, expressed	4.34
Os.16712.1.S1_at	LOC_Os03g02560	cyclin-like F-box, putative, expressed	4.33
Os.55048.1.S1_at	AK107382	unknown protein [Oryza sativa Japonica Group]	4.33
Os.53539.1.S1_at	LOC_Os04g38270	expressed protein	4.29
OsAffx.27222.1.S1_x_at	LOC_Os05g38350	glycerol-3-phosphate acyltransferase 8, putative, expressed	4.29
Os.5542.1.S1_at	LOC_Os02g43360	cytochrome b5-like Heme/Steroid binding domain containing protein, expressed	4.24
Os.52171.1.S1_at	LOC_Os06g38950	ABC transporter, ATP-binding protein, putative, expressed	4.23
Os.17768.1.S1_at	LOC_Os06g41930	zinc-binding protein, putative, expressed	4.23
Os.50572.1.S1_at	LOC_Os12g36920	calmodulin binding protein, putative, expressed	4.22
Os.8776.1.S1_at	LOC_Os03g64219	OTU-like cysteine protease family protein, putative, expressed	4.21
OsAffx.15295.1.S1_x_at	LOC_Os06g07200	syntaxin, putative, expressed	4.21
OsAffx.25894.1.S1_x_at	LOC_Os04g06760	hypothetical protein	4.2
Os.13051.1.S1_at	LOC_Os12g04980	DNA repair protein Rad51, putative, expressed	4.19
Os.49588.1.S1_at	LOC_Os03g41390	ZOS3-15 - C2H2 zinc finger protein, expressed	4.19
Os.52054.1.S1_at	LOC_Os01g72160	glutathione S-transferase, putative, expressed	4.19
Os.55360.1.S1_at	LOC_Os02g50710	expressed protein	4.18
OsAffx.27222.1.S1_at	LOC_Os05g38350	glycerol-3-phosphate acyltransferase 8, putative, expressed	4.18
OsAffx.30680.1.S1_at	CT835750	hypothetical protein	4.18
Os.51848.1.S1_x_at	LOC_Os10g31330	retrotransposon protein, putative, unclassified, expressed	4.16
Os.16435.1.S1_at	LOC_Os02g53410	expressed protein	4.15
Os.33184.1.S1_at	LOC_Os01g51870	methyltransferase, putative, expressed	4.11
Os.24050.1.S1_at	LOC_Os12g27440	expressed protein	4.11
Os.53814.1.S1_at	LOC_Os09g04050	dehydrogenase, putative, expressed	4.1
Os.2423.1.S1_at	LOC_Os12g36850	pathogenesis-related Bet v I family protein, putative, expressed	4.09
Os.55273.1.S1_at	AK107777	hypothetical protein [Oryza sativa (japonica cultivar-group)]	4.09
Os.46582.1.S1_at	LOC_Os10g36180	expressed protein	4.08
OsAffx.11575.1.S1_at	LOC_Os01g52514	B3 DNA binding domain containing protein, expressed	4.07
OsAffx.30765.1.S1_at	LOC_Os11g01480	MYB family transcription factor, putative, expressed	4.07
Os.2371.1.S1_at	LOC_Os12g26290	alpha-DOX2, putative, expressed	4.06
Os.14119.1.S1_x_at	LOC_Os10g41040	ternary complex factor MIP1, putative, expressed	4.06
Os.31431.1.S1_at	LOC_Os01g40580	hypersensitive-induced response protein, putative, expressed	4.05
Os.18448.1.S1_s_at	LOC_Os11g01480	MYB family transcription factor, putative, expressed	4.04
Os.13968.2.S1_a_at	AK070577	hydrophobic protein LTI6B, putative	4
Os.50867.1.S1_at	LOC_Os01g52480	senescence-associated protein, putative, expressed	3.98
Os.7801.1.S1_at	LOC_Os12g05050	stem-specific protein TSJT1, putative, expressed	3.95
Os.42069.1.S1_x_at	LOC_Os01g55510	dynein light chain type 1 domain containing protein, expressed	3.95
Os.20541.1.S1_at	LOC_Os03g37840	potassium transporter, putative, expressed	3.94
Os.53289.1.S1_at	LOC_Os12g09540	phosphoribosylamine--glycine ligase, putative, expressed	3.94
Os.27657.1.A1_at	LOC_Os04g49890	multidrug resistance-associated protein, putative, expressed	3.93
Os.17112.1.S1_at	LOC_Os03g18030	leucoanthocyanidin dioxygenase, putative, expressed	3.91
Os.49408.1.S1_at	LOC_Os07g35660	TKL_IRAK_DUF26-lc.21 - DUF26 kinases have homology to DUF26 containing loci, expressed	3.91
Os.31771.2.S1_x_at	LOC_Os03g51479	maf, putative, expressed	3.9
Os.54566.1.S1_at	LOC_Os02g35940	gibberellin receptor GID1L2, putative, expressed	3.9
Os.24917.1.S1_at	LOC_Os01g36790	TKL_IRAK_DUF26-lf.2 - DUF26 kinases have homology to DUF26 containing loci, expressed	3.9
Os.32503.1.S1_x_at	LOC_Os07g08430	indole-3-glycerol phosphate lyase, chloroplast precursor, putative, expressed	3.9
OsAffx.7332.1.S1_at	LOC_Os11g37940	WIP2 - Wound-induced protein precursor, expressed	3.9
Os.49131.1.S1_at	AK119339	hypothetical protein [Oryza sativa (japonica cultivar-group)]	3.9
Os.18648.1.S1_at	AK108823	hypothetical protein [Oryza sativa (japonica cultivar-group)]	3.89
Os.16453.1.S1_at	LOC_Os12g39400	ZOS12-09 - C2H2 zinc finger protein, expressed	3.88
Os.51669.1.S1_at	LOC_Os06g06350	AMP-binding enzyme, putative, expressed	3.88
Os.14119.2.S1_x_at	LOC_Os10g41040	ternary complex factor MIP1, putative, expressed	3.88
Os.9948.1.S1_at	LOC_Os08g38880	WD-40 repeat family protein, putative, expressed	3.87
Os.35013.1.S1_at	LOC_Os03g16170	protein phosphatase 2C, putative, expressed	3.87
OsAffx.14430.1.S1_s_at	LOC_Os04g56000	AGAP001055-PA, putative, expressed	3.87
Os.11851.1.S1_at	LOC_Os03g11900	transporter family protein, putative, expressed	3.86
Os.9686.1.S1_at	LOC_Os06g43620	haemolysin-III, putative, expressed	3.86
Os.4762.1.S1_at	LOC_Os10g38740	glutathione S-transferase, putative, expressed	3.85
Os.55597.1.S1_at	LOC_Os05g49620	OsWRKY19 - Superfamily of TFs having WRKY and zinc finger domains, expressed	3.85
Os.1977.3.S1_x_at	LOC_Os01g02400	protein kinase domain containing protein, expressed	3.84
OsAffx.12071.1.S1_s_at	LOC_Os02g16630	tryptophan biosynthesis protein trpCF, putative, expressed	3.84
Os.49634.1.S1_at	AK120226	Similar to Dynein light chain 1, cytoplasmic	3.84
Os.31771.2.S1_at	LOC_Os03g51479	maf, putative, expressed	3.83
Os.10853.1.S1_at	LOC_Os02g39930	OsTIL-1 Temperature-induced lipocalin-1, expressed	3.82
Os.49475.1.S1_at	LOC_Os03g25790	glycosyl hydrolases family 17 protein, expressed	3.82
Os.51172.1.S1_x_at	LOC_Os06g51050	CHIT7 - Chitinase family protein precursor, expressed	3.82
Os.39933.1.S1_at	LOC_Os06g02440	expressed protein	3.82
Os.8621.1.S1_a_at	LOC_Os08g37300	expressed protein	3.81
Os.49634.1.S1_x_at	LOC_Os01g55510	dynein light chain type 1 domain containing protein, expressed	3.81
Os.11784.1.S1_at	LOC_Os01g70120	expressed protein	3.81
Os.10468.1.S1_at	LOC_Os03g51470	expressed protein	3.8
Os.6825.1.S1_at	LOC_Os06g48960	AIG2-like family domain containing protein, expressed	3.79
Os.55509.1.S1_at	LOC_Os08g34240	CAMK_KIN1/SNF1/Nim1_like.33 - CAMK includes calcium/calmodulin depedent protein kinases, expressed	3.79
Os.57195.1.S1_at	LOC_Os03g19170	GCRP7 - Glycine and cysteine rich family protein precursor, expressed	3.79
OsAffx.24862.1.S1_at	LOC_Os02g54240	OsFBX62 - F-box domain containing protein	3.78
Os.9686.1.S1_s_at	LOC_Os06g43620	haemolysin-III, putative, expressed	3.78
Os.10131.1.S1_a_at	LOC_Os05g51670	NAD dependent epimerase/dehydratase family protein, putative, expressed	3.76
Os.54460.1.A1_at	LOC_Os01g12100	expressed protein	3.76
Os.21318.1.S1_at	LOC_Os06g04510	enolase, putative, expressed	3.75
Os.51275.1.S1_at	LOC_Os04g01950	legume lectins beta domain containing protein, putative, expressed	3.75
Os.54733.1.S1_at	LOC_Os05g50730	expressed protein	3.75
Os.10150.1.S1_at	LOC_Os03g12890	aminotransferase domain containing protein, putative, expressed	3.75
Os.32634.1.S1_at	LOC_Os07g48870	MYB family transcription factor, putative, expressed	3.74
Os.7794.1.S1_at	LOC_Os10g38501	glutathione S-transferase GSTU6, putative, expressed	3.73
Os.28023.1.S1_at	LOC_Os01g62130	ZOS1-14 - C2H2 zinc finger protein, expressed	3.72
Os.55437.1.S1_at	LOC_Os03g43770	OsFBX97 - F-box domain containing protein, expressed	3.72
Os.27419.1.S1_at	LOC_Os11g47870	GRAS family transcription factor domain containing protein, expressed	3.72
Os.27065.1.S1_at	LOC_Os01g59180	OsFBX27 - F-box domain containing protein, expressed	3.71
Os.46584.1.S1_at	LOC_Os06g05120	expressed protein	3.71
Os.27251.1.S1_at	LOC_Os04g10350	1-aminocyclopropane-1-carboxylate oxidase homolog 2, putative, expressed	3.71
Os.6256.2.S1_at	AK110304	unknown protein [Oryza sativa Japonica Group]	3.7
Os.36568.1.S1_x_at	LOC_Os10g38150	glutathione S-transferase, N-terminal domain containing protein, expressed	3.68
OsAffx.21616.1.S1_s_at	LOC_Os01g54890	ethylene-responsive transcription factor 2, putative, expressed	3.68
Os.49755.1.S1_at	AF402802	putative glutathione S-transferase	3.68
Os.4671.1.S1_a_at	LOC_Os01g24710	jacalin-like lectin domain containing protein, expressed	3.67
Os.27065.1.S1_a_at	LOC_Os01g59180	OsFBX27 - F-box domain containing protein, expressed	3.67
Os.34782.1.S1_at	LOC_Os01g66530	ARGOS, putative, expressed	3.67
Os.11882.1.S1_at	LOC_Os10g38040	lysM domain containing protein, putative, expressed	3.66
Os.7203.2.S1_x_at	LOC_Os01g63230	growth regulator related protein, putative, expressed	3.65
Os.3141.2.S1_at	AK109308	mcb1 protein,putative	3.65
Os.53150.1.S1_at	LOC_Os08g41730	peptidase, T1 family, putative, expressed	3.64
Os.52527.1.S1_s_at	LOC_Os06g03560	oligopeptide transporter, putative, expressed	3.63
Os.55459.1.S1_at	LOC_Os03g57990	LTPL74 - Protease inhibitor/seed storage/LTP family protein precursor, expressed	3.62
Os.55252.1.S1_at	LOC_Os04g49260	heavy metal-associated domain containing protein, expressed	3.62
Os.16164.1.S1_at	LOC_Os06g10530	expressed protein	3.61
Os.52285.1.S1_at	LOC_Os11g10120	expressed protein	3.61
Os.50.2.S1_x_at	LOC_Os01g17070	OsDegp1 - Putative Deg protease homologue, expressed	3.61
Os.51899.1.S1_at	LOC_Os09g30230	disease resistance protein RPM1, putative, expressed	3.61
Os.39933.1.S1_x_at	LOC_Os06g02440	expressed protein	3.61
Os.22580.1.S1_s_at	LOC_Os01g73250	abscisic stress-ripening, putative, expressed	3.59
Os.52847.1.S1_at	LOC_Os09g11170	protein binding protein, putative, expressed	3.59
Os.9823.1.S1_at	LOC_Os09g02270	cyclase family protein, putative, expressed	3.59
Os.24165.1.A1_at	CA761330	unknown protein [Oryza sativa Indica Group]	3.59
Os.28011.1.S1_at	LOC_Os06g29730	RALFL28 - Rapid ALkalinization Factor RALF family protein precursor, expressed	3.58
Os.2915.1.S1_at	LOC_Os01g21250	late embryogenesis abundant protein, putative	3.58
Os.44735.1.S1_at	LOC_Os06g07760	sulfiredoxin-1, putative, expressed	3.58
Os.11939.1.S1_at	LOC_Os10g36000	remorin C-terminal domain containing protein, putative, expressed	3.57
Os.48050.1.S1_at	LOC_Os03g63370	CRAL/TRIO domain containing protein, expressed	3.56
Os.49783.1.S1_at	LOC_Os02g05960	phytosulfokine receptor precursor, putative, expressed	3.56
Os.17280.1.A1_at	LOC_Os06g22080	diacylglycerol O-acyltransferase, putative, expressed	3.56
Os.9840.1.S1_at	LOC_Os10g17489	UDP-glucoronosyl and UDP-glucosyl transferase domain containing protein, expressed	3.56
Os.36961.1.S1_at	LOC_Os01g53810	peptidase, putative, expressed	3.56
Os.9113.3.S1_x_at	LOC_Os01g51010	DUF292 domain containing protein, expressed	3.56
Os.6075.1.S2_at	LOC_Os04g06520	expressed protein	3.55
Os.17102.1.S1_at	LOC_Os01g66130	armadillo/beta-catenin repeat family protein, putative, expressed	3.55
Os.34310.1.S1_at	LOC_Os01g61160	L-ascorbate oxidase precursor, putative, expressed	3.55
Os.55991.1.S1_s_at	LOC_Os10g39090	hydrolase, alpha/beta fold family protein, putative, expressed	3.55
Os.49479.1.S1_at	LOC_Os05g05020	expressed protein	3.54
Os.55991.1.S1_at	LOC_Os10g39090	hydrolase, alpha/beta fold family protein, putative, expressed	3.54
OsAffx.16067.1.S1_at	LOC_Os07g03600	SCP-like extracellular protein, expressed	3.54
Os.18235.1.S1_at	LOC_Os04g37550	aspartic proteinase nepenthesin-2 precursor, putative, expressed	3.53
Os.40244.1.S1_at	LOC_Os11g31940	GDSL-like lipase/acylhydrolase, putative, expressed	3.52
Os.21044.1.S1_at	LOC_Os07g29220	Cyclopropane-fatty-acyl-phospholipid synthase, putative, expressed	3.51
Os.52750.1.S1_x_at	LOC_Os09g03190	expressed protein	3.51
Os.26755.1.S1_at	LOC_Os01g48610	expressed protein	3.5
Os.11197.2.S1_x_at	LOC_Os09g30414	aspartic proteinase nepenthesin-2 precursor, putative, expressed	3.5
Os.18254.1.A1_at	LOC_Os04g55150	UBA/TS-N domain containing protein, expressed	3.5
Os.6669.1.S1_at	LOC_Os07g40890	igA FC receptor precursor, putative, expressed	3.49
Os.12534.1.S1_s_at	LOC_Os06g22080	diacylglycerol O-acyltransferase, putative, expressed	3.49
Os.11724.2.S2_s_at	LOC_Os06g24730	hydrolase, alpha/beta fold family domain containing protein, expressed	3.48
Os.15250.1.S1_at	LOC_Os08g24790	AIR12, putative, expressed	3.48
Os.50896.1.S1_at	LOC_Os01g66010	amino acid transporter, putative, expressed	3.48
OsAffx.11838.1.S1_x_at	LOC_Os01g73250	abscisic stress-ripening, putative, expressed	3.48
Os.6876.1.S1_at	LOC_Os04g38950	class I glutamine amidotransferase, putative, expressed	3.47
Os.10839.1.S1_at	LOC_Os03g16350	DNA binding protein, putative, expressed	3.47
Os.27098.4.S1_x_at	LOC_Os07g35260	TKL_IRAK_DUF26-lc.9 - DUF26 kinases have homology to DUF26 containing loci, expressed	3.47
Os.27946.1.S1_at	LOC_Os04g51320	transcription factor TF2, putative, expressed	3.47
Os.17491.1.S1_at	NM_001071470	putative alpha-galactosidase	3.47
Os.25168.2.A1_at	CA759316	hypothetical protein	3.47
Os.38099.1.S1_at	LOC_Os03g61270	OsMan04 - Endo-Beta-Mannanase, expressed	3.46
Os.55595.1.S1_at	LOC_Os12g02060	peroxidase precursor, putative	3.46
Os.6561.1.A1_at	AU165189	unknown protein [Oryza sativa Japonica Group]	3.46
Os.15532.1.S1_at	LOC_Os01g07870	ABC transporter family protein, putative, expressed	3.45
Os.50961.1.S1_at	LOC_Os03g58890	oxidoreductase, putative, expressed	3.45
Os.14926.2.S1_x_at	LOC_Os03g03440	expressed protein	3.45
Os.51823.1.S1_at	LOC_Os02g43430	protein kinase domain containing protein, expressed	3.44
Os.33610.2.A1_at	LOC_Os01g59320	expressed protein	3.44
Os.6960.1.S1_at	LOC_Os06g39880	cytochrome P450 72A1, putative	3.43
Os.49798.1.S1_at	LOC_Os02g04430	STRUBBELIG-RECEPTOR FAMILY 1 precursor, putative, expressed	3.43
Os.4681.1.S1_at	LOC_Os08g40690	glycosyl hydrolase, putative, expressed	3.42
Os.27176.1.S1_at	LOC_Os09g28354	CPuORF39 - conserved peptide uORF-containing transcript, expressed	3.41
Os.4845.1.S1_at	LOC_Os04g54350	SPRY-domain containing protein, putative, expressed	3.41
Os.37295.1.S1_at	LOC_Os11g02440	chalcone--flavonone isomerase, putative, expressed	3.41
Os.15004.1.S1_at	LOC_Os08g34020	exostosin family domain containing protein, expressed	3.4
Os.23290.2.S1_x_at	LOC_Os10g40960	oxidoreductase, 2OG-Fe oxygenase family protein, putative, expressed	3.4
Os.53319.1.S1_at	LOC_Os12g43660	receptor-like protein kinase HAIKU2 precursor, putative, expressed	3.39
Os.8021.1.S1_x_at	LOC_Os04g47250	cytochrome P450, putative, expressed	3.39
Os.33339.2.S1_at	BGIOSSFCE003551.1	jacalin lectin family protein	3.39
Os.17909.1.S1_a_at	LOC_Os12g08260	dehydrogenase E1 component domain containing protein, expressed	3.38
Os.23397.1.S1_at	LOC_Os08g37874	2-nitropropane dioxygenase family, putative, expressed	3.38
Os.36927.1.S1_at	LOC_Os01g34450	expressed protein	3.38
Os.53244.1.A1_at	LOC_Os07g41230	esterase, putative, expressed	3.38
Os.54281.1.S1_at	LOC_Os03g44810	expressed protein	3.37
Os.33238.2.S1_at	LOC_Os02g20970	C2 domain containing protein, putative, expressed	3.37
Os.27602.1.S1_at	LOC_Os03g02670	transporter family protein, putative, expressed	3.36
Os.5491.1.A1_s_at	LOC_Os12g29220	nodulin MtN3 family protein, putative, expressed	3.36
Os.2215.1.S1_at	LOC_Os01g70210	CRAL/TRIO domain containing protein, expressed	3.35
Os.26889.1.S1_at	LOC_Os12g28137	ATPase 3, putative, expressed	3.35
Os.12980.1.S1_s_at	LOC_Os05g11560	aquaporin protein, putative, expressed	3.35
Os.15747.1.A1_at	NM_001070532	putative iron inhibited ABC transporter 2	3.34
Os.50620.1.S1_at	LOC_Os12g44190	ATPase 3, putative, expressed	3.33
Os.13996.1.S1_at	LOC_Os07g40860	retrotransposon protein, putative, unclassified, expressed	3.33
OsAffx.19678.3.A1_at	LOC_Os08g29380	retrotransposon protein, putative, unclassified	3.33
Os.50587.1.S1_at	AK121958	unknown protein [Oryza sativa Japonica Group]	3.33
Os.19361.1.S2_at	LOC_Os04g45290	glycosyl hydrolases, putative, expressed	3.32
Os.11249.1.S1_at	LOC_Os05g15630	membrane associated DUF588 domain containing protein, putative, expressed	3.31
Os.11225.1.S1_at	LOC_Os07g40850	retrotransposon protein, putative, unclassified, expressed	3.31
Os.24486.1.A1_at	LOC_Os12g43890	GNS1/SUR4 membrane family protein, putative, expressed	3.31
Os.14926.1.S1_at	LOC_Os03g03440	expressed protein	3.31
Os.11749.1.S1_at	LOC_Os03g08860	GRAM domain containing protein, expressed	3.31
Os.49527.1.S1_at	LOC_Os03g03790	AMP-binding domain containing protein, expressed	3.3
Os.38258.2.S1_at	LOC_Os01g56070	RING finger protein, putative, expressed	3.3
Os.17316.1.S1_at	LOC_Os04g49194	naringenin,2-oxoglutarate 3-dioxygenase, putative, expressed	3.29
Os.26706.1.S1_at	LOC_Os07g48229	vacuolar-sorting receptor precursor, putative, expressed	3.29
Os.11301.1.S1_x_at	LOC_Os11g04560	calmodulin-like protein 1, putative, expressed	3.29
Os.54219.1.S1_at	LOC_Os05g08970	SSRP1-like FACT complex subunit, putative, expressed	3.29
Os.49245.1.S1_at	LOC_Os02g43330	homeobox associated leucine zipper, putative, expressed	3.29
Os.2914.1.S1_at	LOC_Os07g44330	kinase, putative, expressed	3.28
Os.47854.1.S1_at	LOC_Os02g46780	MYB family transcription factor, putative, expressed	3.28
Os.54275.1.S1_at	LOC_Os06g08060	leucoanthocyanidin dioxygenase, putative, expressed	3.26
Os.55617.1.S1_at	LOC_Os05g50230	DUF1645 domain containing protein, putative, expressed	3.26
Os.51938.1.S1_at	LOC_Os03g18790	SAG20, putative, expressed	3.24
Os.56168.1.S1_at	LOC_Os05g40384	cytochrome P450, putative, expressed	3.24
Os.57564.1.S1_at	AK105237	unknown protein [Oryza sativa Japonica Group]	3.24
Os.11935.1.S1_at	LOC_Os02g32520	ERD1 protein, chloroplast precursor, putative, expressed	3.23
Os.10850.1.S1_at	LOC_Os05g25210	expressed protein	3.23
Os.54346.1.S1_x_at	LOC_Os05g08090	expressed protein	3.23
Os.24032.1.S1_at	AK100879	unknown protein [Oryza sativa Japonica Group]	3.23
Os.12012.1.S1_at	LOC_Os10g25290	ZIM domain containing protein, putative, expressed	3.22
Os.52005.1.S1_at	LOC_Os02g54254	saccharopine dehydrogenase, putative, expressed	3.22
Os.54736.1.S1_at	LOC_Os02g52910	zinc finger protein, putative, expressed	3.22
Os.5660.1.S1_at	LOC_Os05g04170	AMP-binding enzyme, putative, expressed	3.21
OsAffx.25696.1.S1_s_at	LOC_Os03g53070	prenylated rab acceptor, putative, expressed	3.21
Os.27875.1.S1_at	LOC_Os10g28120	glycosyl hydrolase, putative, expressed	3.2
Os.49530.1.S1_at	LOC_Os01g63540	cytochrome P450, putative, expressed	3.2
Os.15607.1.S1_at	LOC_Os04g31120	OsFBK14 - F-box domain and kelch repeat containing protein, expressed	3.19
Os.16532.1.S1_at	LOC_Os03g52370	PIII4 - Proteinase inhibitor II family protein precursor, expressed	3.18
Os.6864.1.S1_at	LOC_Os01g61070	heavy metal-associated domain containing protein, expressed	3.18
Os.9416.1.S1_at	LOC_Os02g33110	glycosyl hydrolases, putative, expressed	3.17
OsAffx.25749.1.S1_s_at	LOC_Os03g57880	glucan endo-1,3-beta-glucosidase precursor, putative, expressed	3.17
OsAffx.5522.1.S1_s_at	LOC_Os07g34110	integral membrane protein DUF6 containing protein, expressed	3.17
Os.20333.1.S1_at	LOC_Os02g55600	expressed protein	3.16
Os.14998.1.S1_at	LOC_Os04g37670	steroid nuclear receptor, ligand-binding, putative, expressed	3.16
Os.18628.1.S1_at	LOC_Os08g16720	retrotransposon protein, putative, unclassified	3.16
Os.55850.1.S1_at	LOC_Os08g34800	expressed protein	3.16
Os.23218.1.S1_x_at	AJ536283	Z279a small nucleolar RNA	3.16
OsAffx.28152.1.S1_at	LOC_Os06g47520	expressed protein	3.16
Os.18830.1.S2_at	LOC_Os03g44150	aminotransferase, putative, expressed	3.15
Os.48066.1.S1_at	LOC_Os12g02500	esterase, putative, expressed	3.15
Os.21634.1.S1_at	LOC_Os01g55240	gibberellin 2-beta-dioxygenase, putative, expressed	3.14
Os.9727.1.S1_at	LOC_Os10g36848	cytochrome P450, putative, expressed	3.14
Os.5525.1.S1_at	LOC_Os06g05480	expressed protein	3.14
Os.46634.1.S1_x_at	LOC_Os10g38489	glutathione S-transferase GSTU6, putative, expressed	3.14
Os.12645.1.S1_at	LOC_Os03g27280	CAMK_CAMK_like.19 - CAMK includes calcium/calmodulin depedent protein kinases, expressed	3.13
Os.459.1.S1_at	LOC_Os03g46070	thaumatin, putative, expressed	3.13
Os.46073.1.A1_at	LOC_Os04g33150	desiccation-related protein PCC13-62 precursor, putative, expressed	3.13
Os.55682.1.S1_at	LOC_Os03g22820	expressed protein	3.13
Os.8987.1.S1_at	LOC_Os03g51459	conserved hypothetical protein	3.13
Os.5335.1.S1_at	LOC_Os04g49450	MYB family transcription factor, putative, expressed	3.12
Os.16987.1.S1_at	AK111615	unknown protein [Oryza sativa Japonica Group]	3.12
OsAffx.23090.1.S1_x_at	AK243318	unknown protein [Oryza sativa Japonica Group]	3.12
Os.28186.2.S1_s_at	LOC_Os03g38740	Dicer, putative, expressed	3.11
Os.8965.1.S1_at	LOC_Os01g40280	integral membrane protein, putative, expressed	3.11
OsAffx.11631.1.S1_x_at	LOC_Os01g57073	insulin-degrading enzyme, putative, expressed	3.11
Os.6354.1.S1_s_at	LOC_Os12g02370	chalcone--flavonone isomerase, putative, expressed	3.1
Os.10861.1.S1_at	LOC_Os11g08100	eukaryotic aspartyl protease domain containing protein, expressed	3.1
Os.16743.1.S1_at	LOC_Os12g01930	lipase-related, putative, expressed	3.09
Os.20404.1.S1_at	LOC_Os01g16146	phenazine biosynthesis protein, putative, expressed	3.09
Os.166.2.S1_at	AK107838	pyrophosphate-energized vacuolar membrane proton pump, putative	3.09
Os.18952.1.S1_at	LOC_Os06g07200	syntaxin, putative, expressed	3.08
Os.51706.1.S1_at	LOC_Os03g58910	expressed protein	3.06
Os.27934.2.S1_x_at	LOC_Os03g14170	3-ketoacyl-CoA synthase, putative, expressed	3.06
Os.26406.1.S1_at	LOC_Os03g03440	expressed protein	3.06
OsAffx.28152.2.S1_at	BGIOSSFCE021573.1	receptor protein kinase-like	3.06
OsAffx.3952.1.S1_s_at	LOC_Os04g30420	dehydrogenase, putative, expressed	3.06
Os.11064.1.S1_a_at	LOC_Os10g25010	OsCML8 - Calmodulin-related calcium sensor protein, expressed	3.04
Os.23678.1.A1_at	LOC_Os12g21789	expressed protein	3.04
Os.6354.1.S1_at	LOC_Os12g02370	chalcone--flavonone isomerase, putative, expressed	3.04
Os.28404.1.A1_at	LOC_Os03g07200	expressed protein	3.04
OsAffx.28152.1.S1_s_at	LOC_Os06g47520	expressed protein	3.04
Os.23932.1.A1_at	LOC_Os04g40140	expressed protein	3.03
Os.6389.1.S1_at	LOC_Os01g06310	glycine-rich cell wall structural protein precursor, putative, expressed	3.03
OsAffx.16108.1.S1_at	LOC_Os07g05740	receptor-like protein kinase 2 precursor, putative, expressed	3.03
Os.411.1.S1_at	LOC_Os01g64730	bZIP transcription factor domain containing protein, expressed	3.02
Os.9113.1.S1_a_at	LOC_Os01g51010	DUF292 domain containing protein, expressed	3.02
Os.52211.1.S1_at	LOC_Os07g40870	igA FC receptor precursor, putative, expressed	3.02
Os.54768.1.S1_at	LOC_Os12g43970	hydrolase, alpha/beta fold family domain containing protein, expressed	3.02
Os.15430.1.A1_at	NM_001054439	hypothetical protein	3.02
Os.50121.1.S1_at	LOC_Os06g41100	transcription factor, putative, expressed	3.01
Os.19480.1.S1_at	LOC_Os03g20870	zinc finger, C3HC4 type domain containing protein, expressed	3.01
Os.32503.1.S1_at	LOC_Os07g08430	indole-3-glycerol phosphate lyase, chloroplast precursor, putative, expressed	3.01
Os.48545.1.S1_at	LOC_Os04g53810	leucoanthocyanidin reductase, putative, expressed	3
Os.34569.1.S1_at	LOC_Os07g31830	GTPase activating protein, putative, expressed	2.99
Os.33387.1.S1_at	LOC_Os01g11660	GDSL-like lipase/acylhydrolase, putative, expressed	2.99
Os.7206.1.S1_at	LOC_Os01g45250	DUF1645 domain containing protein, putative, expressed	2.99
Os.36961.1.S1_x_at	LOC_Os01g53810	peptidase, putative, expressed	2.99
Os.2606.1.S1_at	LOC_Os10g35950	transferase family protein, putative, expressed	2.99
Os.52715.1.S1_at	LOC_Os09g17810	leucine zipper protein-like, putative, expressed	2.98
Os.9333.1.A1_s_at	LOC_Os06g12410	GDSL-like lipase/acylhydrolase, putative, expressed	2.98
Os.57193.1.S1_at	AK111118	hypothetical protein [Oryza sativa (japonica cultivar-group)]	2.98
Os.27138.1.S1_at	LOC_Os10g21590	transporter family protein, putative, expressed	2.97
Os.11885.1.S1_at	LOC_Os08g06010	transporter, major facilitator family, putative, expressed	2.97
Os.27296.1.A1_at	LOC_Os08g24630	protein kinase domain containing protein, expressed	2.97
Os.10754.1.S1_at	LOC_Os03g06520	sulfate transporter, putative, expressed	2.96
Os.50992.1.S1_at	LOC_Os12g02700	harpin-induced protein 1 domain containing protein, expressed	2.96
Os.48216.1.S1_at	LOC_Os09g34250	UDP-glucoronosyl and UDP-glucosyl transferase domain containing protein, expressed	2.96
Os.18869.1.S1_at	LOC_Os06g50880	WD domain, G-beta repeat domain containing protein, expressed	2.96
Os.50204.1.S1_at	LOC_Os03g11780	expressed protein	2.96
Os.10962.1.S1_at	LOC_Os02g38050	joka2, putative, expressed	2.96
Os.12660.1.S2_at	LOC_Os07g38800	lectin-like receptor kinase, putative, expressed	2.95
Os.35704.1.S1_at	LOC_Os01g60930	expressed protein	2.95
Os.33558.1.S1_at	LOC_Os01g43350	protein kinase family protein, putative, expressed	2.95
Os.51845.1.S1_x_at	LOC_Os06g05450	hypothetical protein	2.95
Os.17506.1.S1_at	LOC_Os10g32680	expressed protein	2.94
Os.11281.1.S3_at	LOC_Os06g48770	OsSBeL1 - Putative Serine Beta-Lactamase homologue, expressed	2.94
Os.26979.1.S1_x_at	LOC_Os12g29950	nodulin, putative, expressed	2.94
Os.13584.1.S1_at	LOC_Os04g33590	hydrolase, alpha/beta fold family protein, putative, expressed	2.94
Os.31870.1.S1_at	LOC_Os01g24010	pleiotropic drug resistance protein, putative, expressed	2.93
Os.23416.1.S1_at	LOC_Os07g39270	polyprenyl synthetase, putative, expressed	2.93
Os.33309.1.S1_at	LOC_Os01g56810	cytokinin dehydrogenase precursor, putative, expressed	2.93
Os.25621.2.S1_at	LOC_Os12g16720	cytochrome P450 71A1, putative, expressed	2.93
OsAffx.28085.1.S1_x_at	LOC_Os06g43620	haemolysin-III, putative, expressed	2.93
OsAffx.14113.1.S1_s_at	LOC_Os04g33490	neutral/alkaline invertase, putative, expressed	2.93
Os.30754.1.S1_at	AK108368	hypothetical protein [Oryza sativa (japonica cultivar-group)]	2.93
Os.36226.1.S1_at	LOC_Os07g03030	expressed protein	2.92
Os.6126.1.S1_at	LOC_Os04g41160	protein kinase, putative, expressed	2.91
Os.27545.1.S1_at	LOC_Os04g38540	aldose 1-epimerase, putative, expressed	2.91
Os.11858.1.S1_at	LOC_Os03g58080	BT1 family protein, putative, expressed	2.91
OsAffx.23781.1.S1_at	LOC_Os01g53810	peptidase, putative, expressed	2.91
Os.46584.1.S1_x_at	LOC_Os06g05120	expressed protein	2.9
OsAffx.23589.1.S1_s_at	LOC_Os01g39890	transposon protein, putative, unclassified, expressed	2.9
Os.11782.1.S1_at	LOC_Os02g34600	CAMK_CAMK_like.13 - CAMK includes calcium/calmodulin depedent protein kinases, expressed	2.89
Os.5782.1.S1_at	LOC_Os03g45870	expressed protein	2.89
Os.12550.1.S1_s_at	LOC_Os02g09510	limonoid UDP-glucosyltransferase, putative, expressed	2.89
Os.53193.1.S1_at	LOC_Os04g58240	expressed protein	2.89
OsAffx.28169.2.S1_at	LOC_Os06g48240	AAA ATPase, putative, expressed	2.89
Os.322.1.S1_at	AK066232	ubiquitin-conjugating enzyme E2-17 kDa, putative	2.89
Os.12699.1.S1_at	LOC_Os03g15050	phosphoenolpyruvate carboxykinase, putative, expressed	2.88
Os.648.1.S1_at	LOC_Os01g43480	AAA-type ATPase family protein, putative, expressed	2.88
Os.11301.1.S1_at	LOC_Os11g04560	calmodulin-like protein 1, putative, expressed	2.88
OsAffx.23781.1.S1_x_at	LOC_Os01g53810	peptidase, putative, expressed	2.88
Os.27926.1.A1_s_at	LOC_Os07g48460	stress responsive protein, putative, expressed	2.88
OsAffx.7038.1.S1_s_at	LOC_Os11g07580	expressed protein	2.88
Os.28952.1.S1_at	LOC_Os01g08810	cytochrome P450, putative, expressed	2.87
Os.50406.1.S1_x_at	LOC_Os03g38740	Dicer, putative, expressed	2.87
Os.8557.1.S1_at	LOC_Os05g05060	expressed protein	2.86
Os.27520.4.S1_a_at	LOC_Os10g03850	OsFBX352 - F-box domain containing protein, expressed	2.86
Os.1005.1.S1_at	LOC_Os01g01710	1-deoxy-D-xylulose 5-phosphate reductoisomerase, chloroplast precursor, putative, expressed	2.85
Os.3729.1.S1_at	LOC_Os01g04050	BBTI12 - Bowman-Birk type bran trypsin inhibitor precursor, expressed	2.85
Os.50470.1.S1_at	LOC_Os01g71310	cytokinin dehydrogenase precursor, putative, expressed	2.85
Os.5642.1.S1_at	LOC_Os03g58620	small multi-drug export protein, putative, expressed	2.85
Os.48871.1.A1_at	LOC_Os05g27790	membrane associated DUF588 domain containing protein, putative, expressed	2.85
Os.38258.1.S1_x_at	LOC_Os01g56070	RING finger protein, putative, expressed	2.84
OsAffx.27066.1.S1_at	LOC_Os05g28770	GCRP9 - Glycine and cysteine rich family protein precursor, expressed	2.84
Os.6089.1.S1_at	LOC_Os04g15920	dehydrogenase, putative, expressed	2.83
Os.53345.1.S1_at	LOC_Os01g04450	OsWAK2 - OsWAK receptor-like cytoplasmic kinase OsWAK-RLCK, expressed	2.83
Os.53485.1.S1_at	LOC_Os03g07170	lactose permease-related, putative, expressed	2.83
Os.11664.1.S1_at	LOC_Os08g01770	adenylate kinase, putative, expressed	2.82
Os.10686.1.S1_at	LOC_Os06g41770	bZIP transcription factor domain containing protein, expressed	2.82
Os.23126.1.S1_at	LOC_Os05g43380	tesmin/TSO1-like CXC domain containing protein, expressed	2.81
Os.9565.1.S1_x_at	LOC_Os12g18360	NB-ARC domain containing protein, expressed	2.81
Os.5164.1.S1_at	LOC_Os10g25030	red chlorophyll catabolite reductase, putative, expressed	2.81
Os.11218.1.S1_at	LOC_Os07g44440	peroxiredoxin, putative, expressed	2.8
Os.18664.2.S1_x_at	LOC_Os01g71810	glycosyl hydrolases family 17, putative, expressed	2.8
OsAffx.32221.1.A1_s_at	X15901.1	Oryza sativa Japonica Group chloroplast genome	2.8
Os.11995.1.S1_at	LOC_Os02g07150	urease accessory protein F, putative, expressed	2.79
Os.1445.1.S1_at	LOC_Os01g06660	thiamine pyrophosphate enzyme, C-terminal TPP binding domain containing protein, expressed	2.79
Os.11914.1.S1_at	LOC_Os06g11240	12-oxophytodienoate reductase, putative, expressed	2.79
Os.53296.1.S1_at	LOC_Os04g09920	cytochrome P450, putative, expressed	2.79
Os.9808.1.S1_at	LOC_Os05g13900	retrotransposon protein, putative, unclassified, expressed	2.78
Os.4158.1.S1_at	LOC_Os02g42350	nitrilase, putative, expressed	2.78
Os.18941.1.S1_at	LOC_Os07g03050	expressed protein	2.78
Os.12163.1.S1_at	LOC_Os03g12510	non-symbiotic hemoglobin 2, putative, expressed	2.77
Os.8845.1.S1_at	LOC_Os01g60120	transmembrane protein 56, putative, expressed	2.77
Os.5941.1.S1_at	LOC_Os01g53040	OsWRKY14 - Superfamily of TFs having WRKY and zinc finger domains, expressed	2.76
Os.46689.1.S1_at	LOC_Os10g25210	OsFBX384 - F-box domain containing protein, expressed	2.76
Os.5156.1.S1_s_at	LOC_Os03g53080	zinc finger, C3HC4 type domain containing protein, expressed	2.76
OsAffx.32222.1.S1_s_at	LOC_Osp1g00880	NADH dehydrogenase subunit 5	2.76
Os.18381.1.S1_at	LOC_Os04g19740	transketolase, chloroplast precursor, putative, expressed	2.75
Os.26133.1.S1_at	LOC_Os02g47650	universal stress protein domain containing protein, putative, expressed	2.74
Os.15740.1.A1_at	LOC_Os06g48330	ATEXO70G1, putative, expressed	2.74
Os.26729.1.A1_at	LOC_Os01g57073	insulin-degrading enzyme, putative, expressed	2.73
Os.38393.1.S1_at	LOC_Os09g05020	tyrosine phosphatase family protein, putative, expressed	2.73
Os.5807.1.S1_at	LOC_Os02g51000	CS domain containing protein, putative, expressed	2.73
Os.53451.1.S1_at	LOC_Os03g13040	haemolysin-III, putative, expressed	2.73
OsAffx.11997.1.S1_at	LOC_Os02g12070	hypothetical protein	2.73
Os.12686.1.S1_at	LOC_Os05g16824	SHR5-receptor-like kinase, putative, expressed	2.73
Os.23416.1.S1_x_at	LOC_Os07g39270	polyprenyl synthetase, putative, expressed	2.72
Os.7663.1.S1_at	LOC_Os02g46660	SNARE associated Golgi protein, putative, expressed	2.72
Os.11549.1.S1_at	LOC_Os12g02080	peroxidase precursor, putative, expressed	2.72
Os.12228.1.S1_at	LOC_Os02g04160	transcription elongation factor 1, putative, expressed	2.71
Os.50585.1.S1_at	LOC_Os02g38130	no apical meristem protein, putative, expressed	2.71
Os.53237.1.S1_at	LOC_Os07g34070	auxin-induced protein 5NG4, putative, expressed	2.71
Os.23368.1.A1_at	BGIOSSFCE034523.1	putative ubiquitin-protein ligase 1	2.71
Os.15671.1.A2_at	LOC_Os11g42510	tyrosine aminotransferase, putative, expressed	2.7
Os.51950.1.S1_at	LOC_Os05g38830	HECT-domain domain containing protein, expressed	2.69
Os.31867.1.S1_at	LOC_Os09g39020	N-rich protein, putative, expressed	2.69
Os.55956.1.S1_at	LOC_Os03g55380	oxidoreductase, putative, expressed	2.69
OsAffx.30093.1.S1_at	LOC_Os09g30010	fasciclin domain containing protein, expressed	2.69
Os.2359.1.S1_s_at	LOC_Os01g57220	secretory carrier-associated membrane protein, putative, expressed	2.68
Os.39617.1.S1_at	LOC_Os09g29660	white-brown complex homolog protein 11, putative, expressed	2.68
Os.52337.1.S1_at	LOC_Os03g40260	Regulator of chromosome condensation domain containing protein, expressed	2.68
Os.12352.1.S1_at	LOC_Os04g50970	seed specific protein Bn15D1B, putative, expressed	2.68
OsAffx.14250.1.S1_at	LOC_Os04g43060	enzyme of the cupin superfamily protein, putative, expressed	2.68
Os.23745.1.S1_at	LOC_Os04g13220	ABC transporter family protein, putative, expressed	2.67
Os.56665.1.A1_at	LOC_Os10g25170	AP2 domain containing protein, expressed	2.67
Os.54606.1.S1_at	LOC_Os05g02450	expressed protein	2.67
Os.10785.3.S1_at	LOC_Os10g34470	HD domain containing protein 2, putative, expressed	2.67
Os.38669.1.A1_s_at	LOC_Os11g42510	tyrosine aminotransferase, putative, expressed	2.67
Os.5031.1.S1_at	LOC_Os12g36830	pathogenesis-related Bet v I family protein, putative, expressed	2.66
Os.22594.1.S1_at	LOC_Os01g03390	BBTI7 - Bowman-Birk type bran trypsin inhibitor precursor, expressed	2.66
Os.13490.1.S1_at	LOC_Os04g51580	leucine rich repeat containing protein, expressed	2.66
Os.57529.1.S1_at	LOC_Os04g53994	kinase, putative, expressed	2.65
Os.9724.1.S1_at	LOC_Os03g12030	3-ketoacyl-CoA synthase, putative, expressed	2.64
Os.26786.1.S1_at	LOC_Os09g15330	transporter family protein, putative, expressed	2.64
Os.27713.1.A1_at	LOC_Os11g37900	3-ketoacyl-CoA synthase, putative, expressed	2.64
Os.11421.1.S1_at	LOC_Os03g58170	stem-specific protein TSJT1, putative, expressed	2.64
Os.1460.3.S1_x_at	LOC_Os01g06460	uncharacterized Cys-rich domain containing protein, putative, expressed	2.64
Os.30518.1.S1_at	LOC_Os03g02330	AAA-type ATPase family protein, putative, expressed	2.63
Os.16068.3.S1_at	LOC_Os02g47840	universal stress protein domain containing protein, putative, expressed	2.63
OsAffx.29958.1.S1_x_at	LOC_Os09g21180	homeobox associated leucine zipper, putative, expressed	2.63
Os.12839.1.S1_at	LOC_Os04g40730	oxidoreductase, short chain dehydrogenase/reductase family, putative, expressed	2.62
Os.10315.1.S1_at	LOC_Os11g25454	cytokinin-N-glucosyltransferase 1, putative, expressed	2.62
Os.49439.1.S1_at	LOC_Os03g46040	expressed protein	2.61
OsAffx.6455.1.S1_at	LOC_Os09g30474	BPI/LBP family protein At3g20270 precursor, putative, expressed	2.61
Os.10570.1.S1_at	LOC_Os06g35960	HSF-type DNA-binding domain containing protein, expressed	2.61
Os.16540.1.S1_at	LOC_Os07g06830	gibberellin receptor GID1L2, putative, expressed	2.6
Os.52291.1.S1_at	LOC_Os03g45180	expressed protein	2.6
Os.46759.1.S1_at	LOC_Os03g58970	expressed protein	2.6
Os.10244.1.S1_s_at	LOC_Os02g02340	glycerol-3-phosphate acyltransferase, putative, expressed	2.6
Os.12520.1.S1_a_at	LOC_Os02g32814	heavy metal-associated domain containing protein, expressed	2.59
Os.32936.1.S1_at	LOC_Os01g06500	PHLOEM 2-LIKE A5, putative, expressed	2.59
Os.21932.1.S1_at	LOC_Os10g42130	no apical meristem protein, putative, expressed	2.59
Os.57573.1.S1_at	LOC_Os11g06130	PHD-finger family protein, expressed	2.59
Os.54203.1.S1_at	LOC_Os09g32260	no apical meristem protein, putative, expressed	2.59
Os.49782.1.S1_at	LOC_Os09g35860	ras-related protein, putative, expressed	2.59
Os.3163.1.A1_at	LOC_Os03g49940	integral membrane protein, putative, expressed	2.59
Os.12199.1.S1_at	LOC_Os01g66120	No apical meristem protein, putative, expressed	2.58
Os.49526.1.S1_a_at	LOC_Os06g42560	tryptophan synthase beta chain 2, putative, expressed	2.58
Os.9685.1.S1_a_at	LOC_Os09g25150	cinnamoyl-CoA reductase, putative, expressed	2.58
Os.15798.1.S1_at	LOC_Os06g07040	OsIAA20 - Auxin-responsive Aux/IAA gene family member, expressed	2.58
OsAffx.24066.1.S1_x_at	LOC_Os02g02340	glycerol-3-phosphate acyltransferase, putative, expressed	2.58
OsAffx.26738.1.S1_at	LOC_Os05g05040	expressed protein	2.58
Os.51719.1.S1_at	LOC_Os11g47900	SCARECROW, putative, expressed	2.57
Os.34258.1.S1_at	LOC_Os01g57450	universal stress protein domain containing protein, putative, expressed	2.57
Os.24970.1.A1_at	LOC_Os10g34884	RIPER7 - Ripening-related family protein precursor, expressed	2.57
Os.25606.1.S1_at	LOC_Os09g25060	OsWRKY76 - Superfamily of TFs having WRKY and zinc finger domains, expressed	2.56
Os.11940.1.S1_at	LOC_Os04g47310	expressed protein	2.56
Os.56233.1.S1_s_at	LOC_Os09g30010	fasciclin domain containing protein, expressed	2.56
OsAffx.30673.1.S1_at	LOC_Os10g34730	GEM, putative, expressed	2.56
Os.8483.1.S1_at	LOC_Os04g39440	ras-related protein, putative, expressed	2.55
Os.4785.1.S1_at	LOC_Os02g26404	expressed protein	2.55
Os.34789.1.S1_at	LOC_Os07g11300	expressed protein	2.55
OsAffx.29958.1.S1_at	LOC_Os09g21180	homeobox associated leucine zipper, putative, expressed	2.55
Os.26904.1.A1_at	CB627704	unknown protein [Oryza sativa Indica Group]	2.55
Os.34400.1.S1_at	LOC_Os01g15770	transmembrane protein 136, putative, expressed	2.54
Os.27383.2.S1_at	LOC_Os03g48710	expressed protein	2.54
Os.17201.1.S1_at	LOC_Os07g38810	lectin receptor-type protein kinase, putative, expressed	2.54
Os.7291.1.S1_at	LOC_Os02g35130	AIG1, putative, expressed	2.54
Os.10078.1.S1_at	LOC_Os09g31470	AT hook motif domain containing protein, expressed	2.54
Os.4715.1.S1_at	LOC_Os03g50160	plastocyanin-like domain containing protein, putative, expressed	2.54
Os.11290.1.S1_at	LOC_Os06g44170	NAD dependent epimerase/dehydratase family protein, putative, expressed	2.54
OsAffx.31049.1.S1_at	LOC_Os11g18870	osFTL11 FT-Like11 homologous to Flowering Locus T gene; contains Pfam profile PF01161: Phosphatidylethanolamine-binding protein	2.54
Os.7947.1.S1_a_at	LOC_Os05g31140	glycosyl hydrolases family 17, putative, expressed	2.53
Os.48919.1.S1_at	LOC_Os02g04800	AIG2-like family domain containing protein, expressed	2.53
Os.9977.1.S1_x_at	LOC_Os10g42724	VHS and GAT domain containing protein, expressed	2.53
Os.37699.2.S1_at	LOC_Os03g16334	fringe-related protein, putative, expressed	2.53
OsAffx.31826.1.S1_x_at	LOC_Os12g21789	expressed protein	2.53
Os.4251.1.S1_at	LOC_Os02g09940	peroxiredoxin, putative, expressed	2.52
Os.25208.1.S1_at	LOC_Os04g01590	arginase, putative, expressed	2.52
Os.7200.1.S1_at	LOC_Os11g38980	F-box/Kelch-repeat protein, putative, expressed	2.51
Os.23482.1.S1_at	LOC_Os08g19420	O-methyltransferase, putative, expressed	2.51
Os.17590.1.S1_a_at	LOC_Os10g42630	expressed protein	2.51
Os.50993.1.S1_at	LOC_Os07g03288	SCP-like extracellular protein	2.51
Os.2901.1.S1_at	LOC_Os03g55030	UDP-glucoronosyl and UDP-glucosyl transferase domain containing protein, expressed	2.51
Os.32471.1.S1_at	LOC_Os03g55410	peroxidase precursor, putative, expressed	2.5
Os.5295.1.S1_at	LOC_Os08g10010	acyl-desaturase, chloroplast precursor, putative, expressed	2.5
Os.55592.1.S1_at	LOC_Os04g33880	HVA22, putative, expressed	2.49
Os.18981.1.S1_at	LOC_Os07g18120	aldehyde oxidase, putative, expressed	2.49
Os.53619.1.S1_at	LOC_Os01g73300	VAMP-like protein YKT62, putative, expressed	2.49
OsAffx.11075.1.S1_x_at	LOC_Os01g16146	phenazine biosynthesis protein, putative, expressed	2.49
Os.24775.1.A1_s_at	LOC_Os01g16220	Sad1 / UNC-like C-terminal domain containing protein, putative, expressed	2.49
Os.9218.1.S1_at	LOC_Os12g24390	retrotransposon protein, putative, unclassified, expressed	2.49
OsAffx.6894.1.S1_x_at	LOC_Os10g37400	DUF538 domain containing protein, putative, expressed	2.48
Os.18128.1.S1_a_at	LOC_Os01g37850	expressed protein	2.47
Os.14783.1.S1_at	LOC_Os04g39170	expressed protein	2.47
Os.14895.1.S1_at	LOC_Os06g35560	reticuline oxidase-like protein precursor, putative, expressed	2.47
Os.10962.2.S1_x_at	LOC_Os02g38050	joka2, putative, expressed	2.47
Os.24691.1.A1_s_at	LOC_Os04g49320	tRNA-splicing endonuclease positive effector-related, putative, expressed	2.47
Os.18211.1.S1_at	LOC_Os03g02980	CAMK_CAMK_like_ULKh_APGy.1 - CAMK includes calcium/calmodulin depedent protein kinases, expressed	2.46
Os.37090.1.S1_x_at	LOC_Os03g07410	expressed protein	2.46
Os.48332.1.A1_s_at	LOC_Os07g39010	lactose permease-related, putative, expressed	2.46
Os.49749.1.S1_at	LOC_Os04g40090	zinc finger, ZZ type family protein, expressed	2.45
Os.23695.2.S1_at	LOC_Os01g70940	potassium transporter, putative, expressed	2.45
Os.52843.1.S1_at	LOC_Os07g04210	Ser/Thr protein phosphatase family protein, putative	2.45
Os.54070.1.S1_at	LOC_Os03g51670	serine esterase family protein, putative, expressed	2.45
Os.32172.1.S1_at	LOC_Os01g52290	expressed protein	2.45
Os.55736.1.S1_at	LOC_Os06g14630	GDSL-like lipase/acylhydrolase, putative, expressed	2.44
Os.52147.1.S1_at	LOC_Os11g30760	expressed protein	2.44
Os.18373.1.S1_at	LOC_Os07g07020	mediator of RNA polymerase II transcription subunit 31, putative, expressed	2.44
Os.7859.1.S1_at	LOC_Os11g07916	nifU, putative, expressed	2.43
Os.27175.1.S1_a_at	LOC_Os07g12890	metal cation transporter, putative, expressed	2.42
Os.10869.1.S1_at	LOC_Os02g48000	TBC domain containing protein, expressed	2.42
Os.53678.1.S1_at	LOC_Os08g19694	NB-ARC domain containing protein, expressed	2.42
Os.19628.1.S1_a_at	LOC_Os12g41250	methylcrotonoyl-CoA carboxylase subunit alpha, mitochondrial precursor, putative, expressed	2.41
Os.11982.1.S1_at	LOC_Os07g07470	transketolase, putative, expressed	2.41
Os.32753.1.S1_at	LOC_Os01g49030	expressed protein	2.41
Os.17031.1.S1_at	LOC_Os03g17440	expressed protein	2.41
OsAffx.27555.1.S1_at	LOC_Os06g10580	cyclic nucleotide-gated ion channel, putative, expressed	2.41
Os.49077.1.A1_at	LOC_Os03g45390	glucan endo-1,3-beta-glucosidase precursor, putative, expressed	2.4
Os.32500.2.A1_at	LOC_Os06g47860	expressed protein	2.4
Os.32686.1.S1_at	LOC_Os01g65110	POT family protein, expressed	2.4
Os.41790.1.S1_x_at	LOC_Os01g47490	Lg106, putative, expressed	2.4
Os.9033.1.S1_at	LOC_Os03g44610	IQ calmodulin-binding motif domain containing protein, expressed	2.4
Os.17629.1.A1_at	LOC_Os08g23150	indole-3-glycerol phosphate synthase, chloroplast precursor, putative, expressed	2.4
Os.23936.1.S1_at	LOC_Os06g01670	myb-like DNA-binding domain containing protein, expressed	2.39
Os.11421.2.S1_x_at	LOC_Os03g58170	stem-specific protein TSJT1, putative, expressed	2.39
Os.39238.1.A1_at	LOC_Os09g23340	expressed protein	2.39
Os.9492.1.S1_a_at	LOC_Os02g36880	No apical meristem protein, putative, expressed	2.37
Os.54607.1.S1_at	LOC_Os06g30640	cytochrome P450, putative	2.37
Os.50877.1.S1_at	LOC_Os12g10710	NB-ARC domain containing protein, expressed	2.36
Os.6001.1.S1_at	LOC_Os10g30910	transmembrane protein-related, putative, expressed	2.36
Os.7773.1.S1_at	LOC_Os09g32960	expressed protein	2.36
Os.3451.1.S1_at	LOC_Os12g15470	OsSCP65 - Putative Serine Carboxypeptidase homologue, expressed	2.35
OsAffx.32171.3.S1_at	LOC_Os12g43490	thaumatin, putative, expressed	2.35
Os.27383.2.S1_x_at	LOC_Os03g48710	expressed protein	2.34
Os.33678.1.S1_x_at	LOC_Os08g37720	expressed protein	2.34
Os.3415.1.S1_s_at	LOC_Os10g39680	CHIT14 - Chitinase family protein precursor, expressed	2.33
Os.20084.1.S1_at	LOC_Os02g39160	hydroxymethylbutenyl 4-diphosphate synthase, putative, expressed	2.33
Os.767.1.S1_at	LOC_Os01g43700	cytochrome P450 72A1, putative, expressed	2.33
Os.7770.1.S1_at	LOC_Os05g05030	expressed protein	2.33
Os.51190.1.S1_at	LOC_Os03g09230	LTPL69 - Protease inhibitor/seed storage/LTP family protein precursor, expressed	2.32
Os.10849.1.S1_at	LOC_Os03g62490	prohibitin-2, putative, expressed	2.3
OsAffx.17104.1.S1_at	LOC_Os08g22200	expressed protein	2.3
Os.22969.1.S1_at	LOC_Os12g39120	protein phosphatase 2C, putative, expressed	2.29
Os.27377.1.S1_at	LOC_Os06g11040	expressed protein	2.29
Os.9638.1.S1_at	LOC_Os08g01410	phosphate/phosphoenolpyruvate translocator-related protein, putative, expressed	2.28
Os.23544.1.S1_at	LOC_Os02g48740	fimbrin-like protein 2, putative, expressed	2.28
OsAffx.5156.1.S1_at	LOC_Os06g49660	transferase family protein, putative, expressed	2.28
Os.23574.1.S1_at	LOC_Os02g02050	SNF2 family N-terminal domain containing protein, expressed	2.27
Os.52108.1.S1_at	LOC_Os03g30130	phospholipase C, putative, expressed	2.27
Os.46536.1.S1_at	LOC_Os10g26540	expressed protein	2.27
Os.18267.1.S1_at	LOC_Os08g05630	expressed protein	2.27
Os.171.1.S1_at	LOC_Os01g47070	glycosyl hydrolase, putative, expressed	2.26
Os.54311.1.S1_at	LOC_Os05g01360	expressed protein	2.26
Os.50341.1.S1_at	LOC_Os02g40810	Zinc finger, ZZ type domain containing protein, expressed	2.26
Os.47958.1.A1_x_at	LOC_Os01g61410	NADH-ubiquinone oxidoreductase, mitochondrial precursor, putative, expressed	2.25
Os.16051.1.S1_at	LOC_Os11g10780	expressed protein	2.24
Os.5684.1.S1_at	LOC_Os07g09340	plasma membrane ATPase, putative, expressed	2.21
Os.14882.1.S1_at	LOC_Os11g02520	WRKY DNA-binding domain containing protein, expressed	2.21
Os.47763.1.A1_at	LOC_Os08g18000	F-box domain containing protein, expressed	2.21
Os.47931.1.A1_at	LOC_Os03g49700	SNARE associated Golgi protein, putative, expressed	2.2
Os.14862.1.S1_s_at	LOC_Os08g10320	SHR5-receptor-like kinase, putative, expressed	2.19
Os.5105.1.S1_at	LOC_Os03g45260	vesicle transport v-SNARE protein, putative, expressed	2.19
Os.33747.1.S1_at	LOC_Os08g30820	cleavage and polyadenylation specificity factor subunit 5, putative, expressed	2.17
Os.28186.1.S1_s_at	LOC_Os03g38740	Dicer, putative, expressed	2.16
Os.11665.1.S1_at	LOC_Os01g58790	GHMP kinases ATP-binding protein, putative, expressed	2.15
