# Supplementary material for: Transcriptomic and metabolomic shifts in rice roots in response to Cr (VI) stress
Source: BMC Genomics. 2010 Nov 20;11:648. doi: 10.1186/1471-2164-11-648 (PMC3224690; doi:10.1186/1471-2164-11-648)
Supplement: Additional File 2 — Table S2. List of genes down-regulated during Cr (VI) stress in rice. [file 1471-2164-11-648-S2.XLS]

## Sheet: Sheet1
Probe ID	Locus ID	Description	Fold Change
Os.2965.1.S1_at	LOC_Os03g25280	peroxidase precursor, putative, expressed	-98.09
Os.10435.1.S1_at	LOC_Os03g62060	hydrolase, putative, expressed	-78.87
Os.12296.1.S1_at	LOC_Os03g39610	chlorophyll A-B binding protein, putative, expressed	-74.45
Os.55527.1.S1_at	LOC_Os08g31340	heavy metal-associated domain containing protein, expressed	-67.07
Os.39038.1.A1_at	AF017364	ribulose 1,5-bisphosphate carboxylase small subunit	-65.41
Os.47380.1.S1_at	LOC_Os04g46810	LTPL120 - Protease inhibitor/seed storage/LTP family protein precursor, expressed	-59.75
Os.39363.1.A1_x_at	LOC_Os12g17600	ribulose bisphosphate carboxylase small chain, chloroplast precursor, putative, expressed	-54.47
Os.18598.1.S1_at	LOC_Os03g49260	lipoxygenase, putative, expressed	-48.98
Os.28438.4.S1_s_at	LOC_Os01g31690	oxygen-evolving enhancer protein 1, chloroplast precursor, putative, expressed	-44.64
OsAffx.27508.126.S1_x_at	LOC_Os12g08770	photosystem I reaction center subunit N, chloroplast precursor, putative, expressed	-44.57
Os.28133.1.S1_x_at	LOC_Os12g19381	ribulose bisphosphate carboxylase small chain, chloroplast precursor, putative, expressed	-43.84
Os.28218.1.S1_at	LOC_Os12g19394	photosystem II 11 kD protein, putative, expressed	-41.98
Os.20465.1.S1_at	LOC_Os03g21560	photosystem II 11 kD protein, putative, expressed	-40.79
Os.12594.1.S1_x_at	LOC_Os12g17600	ribulose bisphosphate carboxylase small chain, chloroplast precursor, putative, expressed	-38.87
Os.8469.1.S1_at	LOC_Os09g34140	expressed protein	-38.6
Os.1478.1.S1_at	LOC_Os03g19427	nicotianamine synthase, putative, expressed	-37.74
Os.57101.1.S1_at	AK110922	calmodulin-binding region domain containing protein	-37.52
Os.10959.1.S1_at	LOC_Os12g19470	ribulose bisphosphate carboxylase small chain, chloroplast precursor, putative, expressed	-37.48
Os.15298.1.S1_at	LOC_Os03g19990	WD40-like Beta Propeller Repeat family protein, expressed	-36.47
OsAffx.18836.1.S1_x_at	LOC_Os11g13890	chlorophyll A-B binding protein, putative, expressed	-35.85
Os.12295.1.S1_at	LOC_Os04g33830	membrane protein, putative, expressed	-35.39
Os.4194.1.S1_at	LOC_Os10g40430	LTPL139 - Protease inhibitor/seed storage/LTP family protein precursor, expressed	-34.34
Os.28216.3.S1_x_at	LOC_Os01g52240	chlorophyll A-B binding protein, putative, expressed	-34.17
Os.7890.1.S1_a_at	LOC_Os08g33820	chlorophyll A-B binding protein, putative, expressed	-33.65
Os.12624.1.S1_s_at	LOC_Os07g37240	chlorophyll A-B binding protein, putative, expressed	-33.4
Os.8582.1.S1_at	LOC_Os08g14109	retrotransposon protein, putative, Ty1-copia subclass, expressed	-33.16
Os.12393.2.S1_s_at	LOC_Os08g01380	2Fe-2S iron-sulfur cluster binding domain containing protein, expressed	-32.65
Os.10270.1.S1_at	LOC_Os01g15810	peroxidase precursor, putative, expressed	-32.36
Os.32360.1.A1_at	LOC_Os04g58760	membrane associated DUF588 domain containing protein, putative, expressed	-32.24
Os.5869.1.S1_a_at	LOC_Os04g38410	chlorophyll A-B binding protein, putative, expressed	-31.9
Os.7890.2.S1_x_at	LOC_Os08g33820	chlorophyll A-B binding protein, putative, expressed	-31.48
Os.28216.2.S1_s_at	LOC_Os07g37550	chlorophyll A-B binding protein, putative, expressed	-30.8
Os.4965.1.S1_at	LOC_Os03g59440	dirigent, putative, expressed	-30.72
Os.55511.1.S1_at	LOC_Os04g45520	integral membrane protein, putative, expressed	-30.44
Os.28216.1.S1_a_at	LOC_Os01g52240	chlorophyll A-B binding protein, putative, expressed	-30.21
Os.5869.3.S1_x_at	LOC_Os04g38410	chlorophyll A-B binding protein, putative, expressed	-28.91
Os.28403.1.S1_a_at	LOC_Os02g10390	chlorophyll A-B binding protein, putative, expressed	-28.65
Os.410.1.S1_at	LOC_Os05g19570	expansin precursor, putative, expressed	-27.5
Os.10370.2.S1_at	LOC_Os07g47640	ultraviolet-B-repressible protein, putative, expressed	-27.28
Os.28438.2.S1_a_at	LOC_Os01g31690	oxygen-evolving enhancer protein 1, chloroplast precursor, putative, expressed	-26.78
Os.10370.2.S1_x_at	LOC_Os07g47640	ultraviolet-B-repressible protein, putative, expressed	-25.57
Os.52535.1.S1_at	LOC_Os09g26810	chlorophyll A-B binding protein, putative, expressed	-25.26
Os.7890.1.S1_x_at	LOC_Os08g33820	chlorophyll A-B binding protein, putative, expressed	-25.24
Os.12713.1.S1_at	LOC_Os06g21590	chlorophyll A-B binding protein, putative, expressed	-24.8
Os.28438.4.S1_x_at	LOC_Os01g31690	oxygen-evolving enhancer protein 1, chloroplast precursor, putative, expressed	-24.43
OsAffx.2974.1.S1_s_at	LOC_Os02g45890	sulfotransferase domain containing protein, expressed	-24.27
Os.7581.1.S1_at	LOC_Os02g48730	rho GDP-dissociation inhibitor 1, putative, expressed	-24.25
Os.12037.1.S1_at	LOC_Os03g14669	core histone H2A/H2B/H3/H4, putative, expressed	-24.02
Os.12056.1.S1_at	LOC_Os07g05480	photosystem I reaction center subunit, chloroplast precursor, putative, expressed	-23.67
Os.11565.1.S1_at	LOC_Os10g02040	peroxidase precursor, putative, expressed	-23.21
Os.12696.1.S1_at	LOC_Os04g16680	fructose-1,6-bisphosphatase, putative, expressed	-23.16
Os.27789.1.A1_at	LOC_Os06g20150	peroxidase precursor, putative, expressed	-23.09
OsAffx.4662.1.S1_at	LOC_Os05g49320	ribosomal protein L7/L12 C-terminal domain containing protein, expressed	-22.11
Os.46422.1.S1_at	LOC_Os07g25430	photosystem I reaction center subunit IV A, chloroplast precursor, putative, expressed	-21.68
Os.24307.1.S1_at	LOC_Os10g39150	expressed protein	-20.86
OsAffx.2611.1.S1_at	LOC_Os02g14910	bZIP transcription factor family protein, putative, expressed	-20.85
Os.10696.1.S1_at	LOC_Os06g01850	ferredoxin--NADP reductase, chloroplast precursor, putative, expressed	-20.47
OsAffx.6250.1.S1_at	LOC_Os09g12400	hypothetical protein	-20.45
OsAffx.12089.1.S1_at	LOC_Os02g17620	isochorismatase family protein, putative, expressed	-20.39
Os.55340.1.S1_at	LOC_Os04g57130	dirigent-like protein pDIR17, putative, expressed	-20.33
OsAffx.10957.1.S1_x_at	LOC_Os01g07850	glyoxalase family protein, putative, expressed	-20.21
OsAffx.11734.1.S1_at	LOC_Os01g64840	aspartic proteinase nepenthesin-1 precursor, putative, expressed	-20.02
Os.57170.1.S1_at	LOC_Os03g41130	expressed protein	-19.57
Os.54056.1.S1_at	LOC_Os09g29160	expressed protein	-19.35
Os.12393.2.S1_x_at	LOC_Os08g01380	2Fe-2S iron-sulfur cluster binding domain containing protein, expressed	-19.3
Os.46383.2.A1_s_at	LOC_Os02g47020	phosphoribulokinase/Uridine kinase family protein, expressed	-19.22
Os.11573.7.A1_x_at	LOC_Os11g47970	AAA-type ATPase family protein, putative, expressed	-19.18
Os.56824.1.S1_at	LOC_Os06g47750	phytosulfokine receptor precursor, putative, expressed	-19.12
OsAffx.6292.1.S1_at	LOC_Os09g16090	UDP-glucoronosyl/UDP-glucosyl transferase, putative, expressed	-19.1
Os.28203.1.S1_a_at	LOC_Os04g38600	glyceraldehyde-3-phosphate dehydrogenase, putative, expressed	-19
Os.153.1.S1_at	LOC_Os05g41990	peroxidase precursor, putative, expressed	-18.92
Os.10029.1.S1_at	LOC_Os07g44550	peroxidase precursor, putative, expressed	-18.79
OsAffx.24308.1.S1_s_at	LOC_Os02g18540	uncharacterized Cys-rich domain containing protein, putative, expressed	-18.65
Os.57531.1.S1_at	LOC_Os04g48170	cytochrome P450, putative, expressed	-18.14
Os.28994.1.S1_at	LOC_Os01g67390	POEI32 - Pollen Ole e I allergen and extensin family protein precursor, expressed	-17.74
Os.46386.1.S1_s_at	LOC_Os06g40640	fructose-bisphospate aldolase isozyme, putative, expressed	-17.71
Os.9230.1.S1_x_at	LOC_Os10g35370	oxidoreductase, short chain dehydrogenase/reductase family domain containing family, expressed	-17.71
Os.21832.1.S1_at	LOC_Os05g44930	receptor-like protein kinase, putative, expressed	-17.59
Os.20851.1.A1_at	AK064111	Conserved hypothetical protein	-17.33
Os.5534.1.S1_at	LOC_Os07g13969	expressed protein	-17.12
Os.51086.1.S1_x_at	LOC_Os08g02630	photosystem II core complex proteins psbY, chloroplast precursor, putative, expressed	-16.93
OsAffx.26920.1.S1_s_at	LOC_Os05g16300	expressed protein	-16.93
Os.11573.5.A1_x_at	LOC_Os11g47970	AAA-type ATPase family protein, putative, expressed	-16.86
Os.56930.1.S1_at	LOC_Os03g17220	dirigent, putative, expressed	-16.84
OsAffx.28851.1.S1_s_at	LOC_Os07g41050	NAD dependent epimerase/dehydratase family protein, putative, expressed	-16.8
Os.2961.1.S1_at	LOC_Os03g25340	peroxidase precursor, putative, expressed	-16.6
Os.38017.1.S1_s_at	LOC_Os05g31750	annexin, putative, expressed	-16.52
Os.6448.1.S1_at	LOC_Os03g02590	peroxisomal biogenesis factor 11, putative, expressed	-16.35
Os.52257.1.S1_at	LOC_Os04g01874	protein kinase, putative, expressed	-16.32
Os.4329.1.S1_at	LOC_Os03g03720	glyceraldehyde-3-phosphate dehydrogenase, putative, expressed	-16.2
OsAffx.7566.1.S1_at	LOC_Os12g12470	NADP-dependent oxidoreductase, putative, expressed	-16.2
Os.6590.1.S1_at	LOC_Os03g22370	ultraviolet-B-repressible protein, putative, expressed	-16.14
Os.11573.2.A2_a_at	LOC_Os11g47970	AAA-type ATPase family protein, putative, expressed	-15.97
Os.12608.1.S1_at	LOC_Os07g06450	RNA recognition motif containing protein, putative, expressed	-15.87
Os.55684.1.S1_at	LOC_Os01g55150	bZIP transcription factor domain containing protein, expressed	-15.72
Os.21817.1.S1_at	LOC_Os01g21650	plant protein of unknown function domain containing protein, expressed	-15.7
Os.17125.1.S1_at	LOC_Os08g41090	peroxidase precursor, putative, expressed	-15.52
Os.27830.1.S1_at	LOC_Os07g01480	oxygen evolving enhancer protein 3 domain containing protein, expressed	-15.2
Os.12627.1.S1_at	LOC_Os07g04840	PsbP, putative, expressed	-15.14
Os.24041.1.A1_at	CB622792	unknown protein	-15.1
Os.12283.1.S1_at	LOC_Os03g56670	photosystem I reaction center subunit III, chloroplast precursor, putative, expressed	-14.81
Os.10671.1.S1_at	LOC_Os01g64960	chlorophyll A-B binding protein, putative, expressed	-14.71
OsAffx.26128.1.S1_at	LOC_Os04g24340	phytase, putative	-14.7
Os.28438.1.S1_x_at	LOC_Os01g31690	oxygen-evolving enhancer protein 1, chloroplast precursor, putative, expressed	-14.49
Os.38152.1.S1_x_at	LOC_Os10g42780	lrgB-like family protein, expressed	-14.45
Os.47802.1.A1_at	LOC_Os12g36840	pathogenesis-related Bet v I family protein, putative, expressed	-14.43
Os.5588.1.S1_s_at	LOC_Os03g09980	sulfate transporter, putative, expressed	-14.41
Os.10275.1.S1_at	LOC_Os02g51080	FAD binding domain containing protein, expressed	-14.34
Os.11771.1.S1_at	LOC_Os06g12320	transmembrane amino acid transporter protein, putative, expressed	-14.25
OsAffx.25008.1.S1_s_at	LOC_Os03g07510	expressed protein	-14.22
Os.4701.1.S1_at	LOC_Os01g48690	ribosomal protein rpS20, putative, expressed	-14.11
Os.50976.1.S1_at	LOC_Os03g48040	2Fe-2S iron-sulfur cluster binding domain containing protein, expressed	-14.06
OsAffx.31574.2.S1_at	LOC_Os12g04320	sulfotransferase domain containing protein, expressed	-14.01
OsAffx.17724.1.S1_at	LOC_Os09g15950	expressed protein	-13.93
Os.38378.1.S1_a_at	LOC_Os01g01340	light-induced protein 1-like, putative, expressed	-13.92
Os.53709.1.S1_at	LOC_Os02g36440	transporter family protein, putative, expressed	-13.87
Os.49844.1.S1_at	LOC_Os06g37750	S-locus-like receptor protein kinase, putative, expressed	-13.8
Os.53788.1.S1_at	LOC_Os04g10434	amidase family protein, putative, expressed	-13.75
Os.6411.2.S1_at	LOC_Os07g42250	strictosidine synthase, putative, expressed	-13.5
Os.48328.1.S1_at	LOC_Os01g24560	fruit bromelain precursor, putative, expressed	-13.5
Os.56899.1.S1_at	LOC_Os07g44590	peroxidase precursor, putative, expressed	-13.39
Os.28301.1.S1_at	LOC_Os07g05360	photosystem II 10 kDa polypeptide, chloroplast precursor, putative, expressed	-13.37
Os.32644.1.S2_at	LOC_Os03g03570	leucine-rich repeat transmembrane protein kinase, putative, expressed	-13.36
Os.53639.1.S1_at	LOC_Os04g37650	xyloglucan fucosyltransferase, putative, expressed	-13.25
OsAffx.23246.1.S1_at	LOC_Os01g14520	C4-dicarboxylate transporter/malic acid transport protein domain containing protein, expressed	-13.19
Os.10018.1.S1_at	LOC_Os02g43410	transposon protein, putative, unclassified, expressed	-13.14
Os.23174.1.S1_s_at	LOC_Os08g14200	glycosyl hydrolases family 16, putative, expressed	-13.09
Os.7707.1.S1_at	LOC_Os04g54320	expressed protein	-13.03
Os.8564.1.S1_at	LOC_Os11g03390	FHA domain containing protein, putative, expressed	-13.02
Os.55959.1.S1_at	AK109050	unknown protein	-12.93
Os.17906.1.S1_at	LOC_Os10g01044	isoflavone reductase, putative, expressed	-12.87
Os.2248.1.S1_at	LOC_Os07g37030	cytochrome b6-f complex iron-sulfur subunit, chloroplast precursor, putative, expressed	-12.85
OsAffx.3967.1.S1_s_at	LOC_Os04g31520	RALFL21 - Rapid ALkalinization Factor RALF family protein precursor, expressed	-12.77
Os.820.1.S1_at	LOC_Os01g19020	peroxidase precursor, putative, expressed	-12.74
Os.2066.1.S1_a_at	LOC_Os01g11550	TCP family transcription factor, putative, expressed	-12.73
OsAffx.18004.1.S1_x_at	LOC_Os09g36040	rhodanese-like domain containing protein, putative, expressed	-12.68
Os.32447.1.S1_at	LOC_Os01g59080	expressed protein	-12.67
Os.7512.1.S1_at	LOC_Os04g56990	Myb-like DNA-binding domain containing protein, putative, expressed	-12.55
OsAffx.17976.1.S1_at	LOC_Os09g31410	Os9bglu29 - beta-glucosidase homologue, similar to Os4bglu12 exoglucanase, expressed	-12.49
Os.36663.1.S1_at	LOC_Os01g27390	glutathione S-transferase, putative, expressed	-12.45
Os.18630.1.S1_at	LOC_Os11g26190	RALFL23 - Rapid ALkalinization Factor RALF family protein precursor, expressed	-12.39
Os.38381.1.S1_at	LOC_Os01g20830	heavy metal-associated domain containing protein, expressed	-12.39
Os.39043.1.S1_s_at	LOC_Os10g42960	urea active transporter, putative, expressed	-12.31
Os.20535.1.S1_at	LOC_Os03g06000	expansin precursor, putative, expressed	-12.28
Os.51246.1.S1_at	LOC_Os11g11780	cysteine-rich receptor-like protein kinase 21 precursor, putative, expressed	-12.25
OsAffx.25512.1.S1_s_at	LOC_Os03g43400	OsIAA11 - Auxin-responsive Aux/IAA gene family member, expressed	-12.21
Os.26941.1.A1_at	LOC_Os05g07420	S-domain receptor-like protein kinase, putative, expressed	-12.11
Os.40291.1.A1_x_at	NM_001073139	Ribulose bisphosphate carboxylase small chain C, chloroplast precursor, putative, expressed	-12.08
Os.17487.1.S1_at	LOC_Os03g50310	CCT/B-box zinc finger protein, putative, expressed	-12.07
Os.53046.1.S1_at	LOC_Os01g71330	expressed protein	-11.94
Os.15942.5.S1_x_at	LOC_Os04g34600	abscisic stress-ripening, putative, expressed	-11.93
Os.54044.1.S1_at	LOC_Os05g04690	CHIT11 - Chitinase family protein precursor, expressed	-11.89
Os.54147.1.S1_at	LOC_Os02g03900	metal transporter Nramp6, putative, expressed	-11.85
Os.11554.1.S1_at	LOC_Os06g33080	peroxidase precursor, putative, expressed	-11.84
Os.7865.1.S1_at	LOC_Os06g15400	expressed protein	-11.76
OsAffx.19632.1.S1_at	LOC_Os12g12590	NADP-dependent oxidoreductase, putative, expressed	-11.76
OsAffx.24868.1.S1_at	LOC_Os02g54570	SCP-like extracellular protein, expressed	-11.64
Os.53691.1.S1_at	LOC_Os03g05060	exostosin family domain containing protein, expressed	-11.61
OsAffx.12382.1.S1_at	CT835332	unknown protein	-11.56
Os.46629.1.S1_s_at	LOC_Os10g40480	LTPL143 - Protease inhibitor/seed storage/LTP family protein precursor, expressed	-11.54
Os.21895.1.S1_at	LOC_Os02g06690	plastocyanin-like domain containing protein, putative, expressed	-11.54
Os.23059.1.S1_s_at	CA754790	unknown protein	-11.52
Os.12127.2.S1_x_at	LOC_Os09g30340	photosystem I reaction center subunit, chloroplast precursor, putative, expressed	-11.51
Os.7974.1.S1_at	LOC_Os08g44680	photosystem I reaction center subunit II, chloroplast precursor, putative, expressed	-11.5
Os.22783.1.S1_s_at	LOC_Os05g31750	annexin, putative, expressed	-11.49
Os.2075.1.S1_at	LOC_Os01g19220	beta-D-xylosidase, putative, expressed	-11.49
Os.6854.1.S1_at	LOC_Os09g36040	rhodanese-like domain containing protein, putative, expressed	-11.45
Os.8259.1.S1_at	LOC_Os05g31760	annexin, putative, expressed	-11.42
Os.52845.1.S1_at	AK069569	expressed protein	-11.38
OsAffx.5108.1.S1_s_at	LOC_Os06g44930	expressed protein	-11.33
Os.46829.1.S1_at	LOC_Os10g31690	glycine-rich cell wall structural protein 2 precursor, putative	-11.31
OsAffx.22888.1.S1_at	NM_183766.1	hypothetical protein	-11.28
Os.5099.1.S1_at	LOC_Os10g39170	peroxidase precursor, putative, expressed	-11.24
Os.18335.3.S1_x_at	LOC_Os11g07020	fructose-bisphospate aldolase isozyme, putative, expressed	-11.19
Os.14368.1.S1_at	LOC_Os08g29370	peptidyl-prolyl cis-trans isomerase, chloroplast precursor, putative, expressed	-11.17
Os.50886.1.S1_at	LOC_Os04g56284	expressed protein	-11.04
Os.4835.1.S1_at	LOC_Os04g31520	RALFL21 - Rapid ALkalinization Factor RALF family protein precursor, expressed	-10.94
Os.6364.1.S1_at	LOC_Os10g27170	calmodulin-binding protein, putative, expressed	-10.91
Os.42977.2.S1_x_at	LOC_Os01g73700	RCLEA2 - Root cap and Late embryogenesis related family protein precursor, putative, expressed	-10.87
Os.6656.1.S1_at	LOC_Os02g18410	salt stress root protein RS1, putative, expressed	-10.77
Os.50402.1.S1_at	LOC_Os03g03334	expressed protein	-10.76
OsAffx.6399.1.S1_at	LOC_Os09g25710	keratin, type I cytoskeletal 9, putative, expressed	-10.73
Os.47418.1.S1_a_at	LOC_Os02g58720	peroxidase precursor, putative, expressed	-10.72
Os.7948.1.S1_a_at	LOC_Os01g17150	plastid-specific 50S ribosomal protein 5, chloroplast precursor, putative, expressed	-10.72
Os.32667.1.S1_at	LOC_Os01g12070	endoglucanase precursor, putative, expressed	-10.69
Os.7915.1.S1_a_at	LOC_Os06g01210	plastocyanin, chloroplast precursor, putative, expressed	-10.66
Os.5401.1.S1_at	LOC_Os02g57670	ribosomal L9, putative, expressed	-10.66
Os.8457.1.S1_at	LOC_Os05g27100	expressed protein	-10.64
Os.7962.1.S1_a_at	LOC_Os08g10020	photosystem II 10 kDa polypeptide, chloroplast precursor, putative, expressed	-10.61
Os.49220.1.S1_at	LOC_Os09g12970	plant protein of unknown function domain containing protein, expressed	-10.6
Os.22683.1.S1_at	LOC_Os06g49160	thylakoid lumenal 16.5 kDa protein, chloroplast precursor, putative, expressed	-10.6
OsAffx.19698.1.S1_at	LOC_Os12g15920	laccase precursor protein, putative, expressed	-10.58
Os.5632.1.S1_a_at	LOC_Os05g35470	dienelactone hydrolase family protein, expressed	-10.54
Os.10760.1.S1_at	LOC_Os01g62110	expressed protein	-10.44
Os.49599.1.S1_at	LOC_Os04g37990	transporter family protein, putative, expressed	-10.43
OsAffx.29580.1.S1_at	LOC_Os08g37990	expressed protein	-10.41
Os.9681.1.S1_at	LOC_Os11g38010	targeting protein for Xklp2, putative, expressed	-10.39
Os.51142.1.S1_at	LOC_Os04g46660	cyclin, putative, expressed	-10.38
OsAffx.24232.2.S1_s_at	LOC_Os02g13710	ethylene-responsive transcription factor TINY, putative, expressed	-10.37
Os.52733.1.S1_at	LOC_Os04g03980	flavin monooxygenase, putative, expressed	-10.35
Os.56371.1.S1_at	LOC_Os06g34430	zinc finger protein, putative, expressed	-10.33
Os.23056.1.S1_at	LOC_Os01g68450	expressed protein	-10.2
Os.10394.2.S1_at	LOC_Os08g42030	peroxidase precursor, putative, expressed	-10.18
Os.18566.1.S1_at	LOC_Os01g37490	dynein light chain type 1 domain containing protein, expressed	-10.12
Os.46725.1.S1_at	LOC_Os10g05130	expressed protein	-10.09
OsAffx.28204.1.S1_at	LOC_Os06g51000	carrier, putative	-9.98
Os.820.1.S1_s_at	LOC_Os01g19020	peroxidase precursor, putative, expressed	-9.97
OsAffx.24576.1.S1_x_at	LOC_Os02g34710	expressed protein	-9.91
Os.47918.1.S1_at	LOC_Os11g05160	DNA binding protein, putative, expressed	-9.89
OsAffx.15160.1.S1_at	LOC_Os05g48890	fasciclin domain containing protein, expressed	-9.89
OsAffx.22107.1.S1_x_at	LOC_Os01g11760	GDSL-like lipase/acylhydrolase, putative, expressed	-9.88
Os.46386.1.S1_at	LOC_Os06g40640	fructose-bisphospate aldolase isozyme, putative, expressed	-9.84
Os.7087.1.S1_at	LOC_Os02g12690	cytochrome P450, putative, expressed	-9.82
Os.46632.1.S1_at	LOC_Os10g39800	conserved hypothetical protein	-9.77
Os.10003.1.S1_at	LOC_Os01g13390	expressed protein	-9.74
Os.27687.1.S1_at	LOC_Os05g41190	expressed protein	-9.72
Os.19576.1.A1_at	CT834542	unknown protein	-9.65
Os.28429.2.S1_x_at	AK062061	unknown protein	-9.63
Os.11212.1.S1_at	LOC_Os07g18750	LTPL42 - Protease inhibitor/seed storage/LTP family protein precursor, expressed	-9.58
OsAffx.2917.1.S1_at	LOC_Os02g39620	ATOZI1, putative, expressed	-9.57
OsAffx.19332.1.S1_at	LOC_Os11g42430	transporter family protein, putative, expressed	-9.56
Os.7988.1.S1_s_at	LOC_Os11g07020	fructose-bisphospate aldolase isozyme, putative, expressed	-9.52
Os.11927.1.S1_x_at	LOC_Os03g18200	heat shock protein DnaJ, putative, expressed	-9.51
Os.9885.1.S1_x_at	LOC_Os03g61090	expressed protein	-9.5
OsAffx.19171.1.S1_at	LOC_Os11g35274	protein kinase domain containing protein, expressed	-9.48
Os.14770.1.S1_at	LOC_Os03g17760	RNA recognition motif containing protein, putative, expressed	-9.45
Os.47792.1.S1_at	LOC_Os02g01590	glycosyl hydrolases, putative, expressed	-9.4
Os.15621.1.S1_at	LOC_Os04g38680	transmembrane amino acid transporter protein, putative, expressed	-9.37
Os.5378.1.S1_at	LOC_Os01g56670	glycosyl hydrolase family 47 domain contain protein, expressed	-9.28
Os.49217.1.S1_at	LOC_Os03g14300	THION29 - Plant thionin family protein precursor, expressed	-9.28
Os.6375.1.S1_s_at	LOC_Os01g63990	hydrolase, alpha/beta fold family protein, putative, expressed	-9.2
Os.55618.1.S1_at	LOC_Os07g37454	urate anion exchanger, putative, expressed	-9.18
Os.20290.1.S1_at	LOC_Os07g01410	peroxidase precursor, putative, expressed	-9.11
Os.5034.1.S1_at	LOC_Os07g47990	peroxidase precursor, putative, expressed	-9.11
Os.42977.1.S1_at	LOC_Os01g73720	RCLEA4 - Root cap and Late embryogenesis related family protein precursor, expressed	-9.07
OsAffx.16029.1.S1_x_at	LOC_Os07g01400	peroxidase precursor, putative, expressed	-9.07
Os.8521.1.S1_at	LOC_Os07g11110	NAD dependent epimerase/dehydratase family protein, putative, expressed	-9.06
Os.12837.1.S1_at	LOC_Os03g55720	cytochrome b6f complex subunit, putative, expressed	-9.05
Os.11795.1.S1_a_at	LOC_Os03g63950	plastid-specific 30S ribosomal protein 1, chloroplast precursor, putative, expressed	-9.01
Os.15427.1.S1_at	LOC_Os03g64020	expressed protein	-9
Os.23174.1.S1_at	LOC_Os08g14200	glycosyl hydrolases family 16, putative, expressed	-9
Os.28773.1.S1_at	LOC_Os01g14650	expansin precursor, putative, expressed	-8.99
Os.3407.1.S1_a_at	LOC_Os08g06630	RNA polymerase sigma factor, putative, expressed	-8.96
Os.27717.1.S1_a_at	LOC_Os01g58470	expressed protein	-8.96
Os.11300.2.S1_at	LOC_Os10g38900	erythronate-4-phosphate dehydrogenase, putative, expressed	-8.94
Os.8642.1.S1_a_at	LOC_Os11g01140	AGC_PVPK_like_kin82y.18 - ACG kinases include homologs to PKA, PKG and PKC, expressed	-8.93
Os.16733.1.S1_at	LOC_Os02g15750	expressed protein	-8.91
Os.19899.1.S1_x_at	LOC_Os12g42190	transposon protein, putative, unclassified, expressed	-8.91
Os.10539.1.S1_at	LOC_Os11g35350	expressed protein	-8.9
Os.20265.1.S1_x_at	LOC_Os01g41120	retrotransposon protein, putative, Ty3-gypsy subclass, expressed	-8.84
Os.19627.1.S1_a_at	LOC_Os10g10170	PPR repeat domain containing protein, putative, expressed	-8.82
Os.8642.4.S1_x_at	LOC_Os11g01140	AGC_PVPK_like_kin82y.18 - ACG kinases include homologs to PKA, PKG and PKC, expressed	-8.82
Os.53141.1.S1_s_at	LOC_Os09g12150	OsFBX310 - F-box domain containing protein, expressed	-8.78
Os.12129.1.S1_a_at	LOC_Os02g57280	CBS domain containing membrane protein, putative, expressed	-8.75
Os.27944.1.S1_at	LOC_Os03g08080	YGGT family protein, putative, expressed	-8.75
OsAffx.3309.1.S1_s_at	LOC_Os03g24590	mTERF domain containing protein, expressed	-8.75
Os.6838.1.S1_at	LOC_Os10g40510	LTPL144 - Protease inhibitor/seed storage/LTP family protein precursor, expressed	-8.73
Os.54479.1.S1_at	LOC_Os04g49560	zinc finger family protein, putative, expressed	-8.63
Os.49614.1.S1_at	LOC_Os04g33520	RCLEA6 - Root cap and Late embryogenesis related family protein precursor, expressed	-8.62
Os.11976.1.S1_a_at	LOC_Os01g67120	rhodanese-like domain containing protein, putative, expressed	-8.59
Os.32314.1.S1_at	LOC_Os08g32910	expressed protein	-8.58
Os.15799.1.S1_at	LOC_Os03g11420	Os3bglu6 - beta-glucosidase/beta-fucosidase/beta-galactosidase, expressed	-8.54
Os.27652.1.S1_at	LOC_Os02g39740	psaB translation factor, putative, expressed	-8.53
Os.2957.1.S1_at	LOC_Os03g25330	peroxidase precursor, putative, expressed	-8.51
Os.2373.1.S1_at	LOC_Os10g40710	expansin precursor, putative, expressed	-8.49
Os.5261.1.S1_a_at	LOC_Os03g20100	S1 RNA binding domain containing protein, expressed	-8.49
Os.9159.2.S1_x_at	LOC_Os06g02530	expressed protein	-8.49
OsAffx.19414.2.S1_at	LOC_Os11g47150	OsWAK122 - OsWAK receptor-like protein kinase	-8.49
Os.27826.1.S1_at	LOC_Os03g12020	50S ribosomal protein L15, chloroplast precursor, putative, expressed	-8.48
OsAffx.985.7.S1_x_at	LOC_Os01g59550	senescence-induced receptor-like serine/threonine-protein kinase precursor, putative, expressed	-8.48
Os.18520.1.S1_at	LOC_Os09g10750	rhodanese-like, putative, expressed	-8.44
Os.6271.1.S1_at	LOC_Os07g39320	homeobox domain containing protein, expressed	-8.43
Os.10860.2.S1_at	LOC_Os04g44320	transposon protein, putative, unclassified, expressed	-8.42
Os.54938.1.S1_at	LOC_Os11g05770	DUF623 domain containing protein, expressed	-8.42
Os.7659.1.S1_s_at	LOC_Os08g38560	receptor-like protein kinase 2 precursor, putative, expressed	-8.42
Os.7088.1.S1_at	LOC_Os07g01440	plastocyanin-like domain containing protein, putative, expressed	-8.4
Os.11795.1.S1_s_at	LOC_Os03g63950	plastid-specific 30S ribosomal protein 1, chloroplast precursor, putative, expressed	-8.34
Os.28094.1.S1_s_at	LOC_Os03g10060	S10/S20 domain containing ribosomal protein, putative, expressed	-8.34
OsAffx.6404.1.S1_at	LOC_Os09g26170	MYB family transcription factor, putative, expressed	-8.33
Os.9318.1.S1_at	LOC_Os02g44310	LTPL112 - Protease inhibitor/seed storage/LTP family protein precursor, expressed	-8.32
OsAffx.20067.1.S1_s_at	LOC_Os12g41090	CAMK_KIN1/SNF1/Nim1_like.38 - CAMK includes calcium/calmodulin depedent protein kinases, expressed	-8.29
Os.5179.1.A1_at	LOC_Os08g36310	cytochrome P450, putative, expressed	-8.26
Os.8355.1.S1_a_at	LOC_Os01g61690	OsSCP5 - Putative Serine Carboxypeptidase homologue, expressed	-8.25
Os.6120.2.S1_x_at	LOC_Os02g37590	glycerophosphoryl diester phosphodiesterase family protein, putative, expressed	-8.22
Os.11078.1.S1_a_at	LOC_Os07g36080	oxygen evolving enhancer protein 3 domain containing protein, expressed	-8.2
OsAffx.31996.1.S1_x_at	LOC_Os12g32960	LTPL148 - Protease inhibitor/seed storage/LTP family protein precursor, putative	-8.2
Os.12787.1.S1_at	LOC_Os10g18340	expressed protein	-8.19
Os.8938.1.S1_at	LOC_Os09g10760	RNA recognition motif containing protein, putative, expressed	-8.18
Os.49538.1.S1_at	LOC_Os03g43010	expressed protein	-8.15
OsAffx.30640.1.S1_x_at	LOC_Os10g32348	PsbP, putative	-8.14
Os.57557.1.S1_at	LOC_Os09g20980	RING-H2 finger protein, putative, expressed	-8.12
Os.46669.1.A1_at	LOC_Os10g31730	retrotransposon protein, putative, unclassified, expressed	-8.09
Os.21193.1.S1_at	LOC_Os10g27980	transmembrane amino acid transporter protein, putative, expressed	-8.08
Os.26040.1.S1_at	LOC_Os03g62630	ribosomal protein S6, putative, expressed	-8.06
Os.53236.1.S1_at	LOC_Os02g43170	B-box zinc finger family protein, putative, expressed	-8.03
Os.13392.1.S1_at	LOC_Os03g36560	peroxidase precursor, putative, expressed	-8.01
Os.35044.2.S1_x_at	LOC_Os01g32364	Os1bglu1 - beta-mannosidase/glucosidase homologue, expressed	-8.01
Os.12145.1.S1_at	LOC_Os02g47470	cytochrome P450, putative, expressed	-7.98
OsAffx.30196.1.S1_at	LOC_Os09g39070	thiol protease SEN102 precursor, putative, expressed	-7.93
Os.7676.1.S1_at	LOC_Os02g49680	arsenate reductase, putative, expressed	-7.91
Os.16692.1.S1_x_at	LOC_Os10g35800	expressed protein	-7.9
Os.11520.1.S1_at	AK062517	unknown protein	-7.87
Os.10136.1.S1_at	LOC_Os05g48630	expressed protein	-7.84
Os.48975.1.S1_at	LOC_Os05g40200	inactive receptor kinase At2g26730 precursor, putative, expressed	-7.83
OsAffx.26878.1.S1_at	LOC_Os05g14220	tyrosine protein kinase domain containing protein, putative, expressed	-7.82
Os.4717.1.S1_at	LOC_Os08g36480	nitrate reductase, putative, expressed	-7.79
Os.47290.1.S1_at	LOC_Os04g34240	histone H3, putative, expressed	-7.78
Os.9327.1.S1_at	LOC_Os05g45460	POEI52 - Pollen Ole e I allergen and extensin family protein precursor, expressed	-7.74
Os.47784.1.S1_at	LOC_Os06g45340	peptidyl-prolyl cis-trans isomerase, FKBP-type, putative, expressed	-7.69
Os.26719.1.S1_at	LOC_Os10g22570	cellulase, putative, expressed	-7.67
Os.7941.2.S1_s_at	LOC_Os01g41710	chlorophyll A-B binding protein, putative, expressed	-7.65
Os.52278.1.S1_s_at	LOC_Os07g29410	thioredoxin, putative, expressed	-7.63
Os.50154.1.S1_at	LOC_Os05g01790	expressed protein	-7.62
Os.55285.1.S1_at	LOC_Os06g40870	expressed protein	-7.62
Os.9773.1.S1_at	LOC_Os01g59060	50S ribosomal protein, putative, expressed	-7.6
Os.53178.1.S1_s_at	LOC_Os05g47840	IPP transferase, putative, expressed	-7.59
Os.12058.1.S1_at	LOC_Os02g49870	expressed protein	-7.57
Os.49824.1.S1_at	LOC_Os08g15020	MYB family transcription factor, putative, expressed	-7.56
Os.37754.1.S1_at	AK058554	peroxidase 25 precursor,putative	-7.55
Os.27866.1.S1_at	AK067196	unknown protein	-7.54
Os.57484.1.S1_x_at	D17776	unknown protein	-7.53
Os.12990.1.S1_x_at	LOC_Os03g50970	retrotransposon protein, putative, Ty1-copia subclass, expressed	-7.51
Os.15260.1.S1_s_at	LOC_Os01g70550	heparan-alpha-glucosaminide N-acetyltransferase, putative, expressed	-7.49
Os.50104.1.S1_at	LOC_Os06g40180	phospholipase D, putative, expressed	-7.49
OsAffx.23246.1.S1_x_at	LOC_Os01g14520	C4-dicarboxylate transporter/malic acid transport protein domain containing protein, expressed	-7.48
Os.21842.1.S1_at	LOC_Os10g38670	glutathione S-transferase, putative, expressed	-7.44
Os.50125.1.S1_at	LOC_Os04g57860	endoglucanase precursor, putative, expressed	-7.44
Os.8553.1.S1_at	LOC_Os03g52130	expressed protein	-7.44
Os.28427.2.S1_x_at	LOC_Os05g12640	BURP domain containing protein, expressed	-7.43
Os.51208.1.S1_s_at	LOC_Os02g57020	YCF37, putative, expressed	-7.42
Os.24971.1.A1_s_at	LOC_Os04g29960	OsWAK43 - OsWAK receptor-like protein kinase, expressed	-7.4
OsAffx.32059.1.S1_at	LOC_Os12g36840	pathogenesis-related Bet v I family protein, putative, expressed	-7.39
Os.27932.1.S1_at	LOC_Os01g68580	LTPL38 - Protease inhibitor/seed storage/LTP family protein precursor, expressed	-7.36
Os.15087.1.S1_at	LOC_Os03g12150	serine/threonine-protein kinase receptor precursor, putative, expressed	-7.35
OsAffx.29831.1.S1_s_at	NM_001069354	conserved hypothetical protein	-7.35
Os.33676.2.S1_at	LOC_Os03g32790	expressed protein	-7.33
Os.23084.1.S1_at	LOC_Os03g49270	THION36 - Plant thionin family protein precursor, expressed	-7.32
Os.1376.1.S1_at	LOC_Os03g11540	RPA1B - Putative single-stranded DNA binding complex subunit 1, expressed	-7.3
Os.18742.1.A1_at	LOC_Os05g30010	WD domain, G-beta repeat domain containing protein, expressed	-7.3
OsAffx.16990.1.S1_at	LOC_Os08g14200	glycosyl hydrolases family 16, putative, expressed	-7.29
Os.19771.1.S1_at	LOC_Os01g51360	lipase, putative, expressed	-7.28
Os.18583.2.S1_at	LOC_Os01g07260	expressed protein	-7.28
Os.53019.1.S1_at	LOC_Os11g05740	B3 DNA binding domain containing protein, expressed	-7.27
Os.17474.1.A1_at	LOC_Os11g04550	sulfotransferase domain containing protein, expressed	-7.25
OsAffx.30816.1.S1_s_at	LOC_Os07g34580	glycosyl hydrolases family 16, putative, expressed	-7.24
Os.9967.1.S1_at	AK073731	xyloglucan endotransglucosylase/hydrolase protein 8 precursor,putative, expressed	-7.22
Os.53995.1.S1_at	LOC_Os06g44970	auxin efflux carrier component, putative, expressed	-7.21
OsAffx.121.1.S1_s_at	LOC_Os10g31500	retrotransposon protein, putative, unclassified, expressed	-7.2
Os.38257.1.S1_x_at	LOC_Os12g08730	thioredoxin, putative, expressed	-7.17
Os.51655.2.S1_x_at	LOC_Os08g40720	FAD-binding and arabino-lactone oxidase domains containing protein, putative, expressed	-7.16
Os.14381.2.S1_x_at	LOC_Os03g28300	protein kinase domain containing protein, expressed	-7.16
Os.7864.1.S1_at	LOC_Os03g60100	50S ribosomal protein L17, putative, expressed	-7.15
Os.47136.1.A1_x_at	NM_001049594	Probable glutathione S-transferase GSTF1	-7.13
Os.9885.2.S1_x_at	LOC_Os03g61090	expressed protein	-7.12
OsAffx.26423.1.S1_at	LOC_Os04g41970	endoglucanase, putative, expressed	-7.11
Os.52855.1.S1_at	LOC_Os02g44470	actin-depolymerizing factor, putative, expressed	-7.1
Os.17133.1.S1_at	LOC_Os03g43990	BTBN8 - Bric-a-Brac, Tramtrack, Broad Complex BTB domain with non-phototropic hypocotyl 3 NPH3 and coiled-coil domains, expressed	-7.1
Os.3121.1.S1_at	LOC_Os10g28050	chitinase 2, putative, expressed	-7.09
Os.48429.1.S1_at	LOC_Os03g63970	gibberellin 20 oxidase 1, putative, expressed	-7.06
Os.20851.1.A1_x_at	AK064111	conserved hypothetical protein	-7.03
Os.50672.1.S2_x_at	LOC_Os02g02140	receptor protein kinase CLAVATA1 precursor, putative, expressed	-7.02
Os.53161.1.S1_x_at	LOC_Os07g34710	peroxidase precursor, putative, expressed	-7.02
Os.53682.1.S1_at	LOC_Os08g14850	resistance protein, putative, expressed	-7
Os.55090.1.S1_at	LOC_Os02g54540	SCP-like extracellular protein	-6.98
Os.7393.1.S1_at	LOC_Os07g02200	plastocyanin-like domain containing protein, putative, expressed	-6.96
Os.33336.1.S1_at	LOC_Os01g11350	bZIP transcription factor domain containing protein, expressed	-6.95
OsAffx.26787.1.S1_s_at	LOC_Os05g08390	expressed protein	-6.95
Os.51104.2.S1_at	LOC_Os06g46250	expressed protein	-6.94
Os.9226.1.S1_a_at	LOC_Os03g15870	ribosomal protein L4, putative, expressed	-6.93
OsAffx.8033.1.S1_at	LOC_Os10g33060	hcr2-5D, putative	-6.93
Os.54853.1.S1_at	AK106908	unknown protein	-6.93
Os.12100.1.S1_at	LOC_Os07g29410	thioredoxin, putative, expressed	-6.91
Os.24363.1.A1_at	LOC_Os08g33740	CSLA11 - cellulose synthase-like family A, expressed	-6.91
Os.51558.2.S1_at	LOC_Os01g59840	Os1bglu3 - beta-glucosidase homologue, similar to G. max isohydroxyurate hydrolase, expressed	-6.9
OsAffx.7755.1.S1_s_at	LOC_Os12g31460	heat shock protein DnaJ, putative, expressed	-6.89
Os.37620.1.S1_at	LOC_Os01g55820	X8 domain containing protein, expressed	-6.88
Os.54004.1.S1_at	LOC_Os12g22800	expressed protein	-6.86
Os.5063.1.S1_at	LOC_Os07g38550	expressed protein	-6.83
OsAffx.31650.1.S1_at	LOC_Os12g08720	H-BTB8 - Bric-a-Brac, Tramtrack, Broad Complex BTB domain with H family conserved sequence, expressed	-6.82
Os.38998.1.S1_at	LOC_Os03g17174	PsbP, putative, expressed	-6.81
Os.7344.1.S1_at	LOC_Os02g52000	phosphate-induced protein 1 conserved region domain containing protein, expressed	-6.8
Os.25590.1.S1_at	LOC_Os01g71190	photosystem II reaction center PSB28 protein, chloroplast precursor, putative, expressed	-6.79
Os.9180.1.S1_at	LOC_Os10g31680	glycine-rich cell wall structural protein 2 precursor, putative, expressed	-6.79
Os.37618.1.S1_at	LOC_Os06g04850	homeobox associated leucine zipper, putative, expressed	-6.77
OsAffx.985.3.S1_x_at	LOC_Os01g59560	protein kinase domain containing protein	-6.77
Os.28531.1.S1_at	LOC_Os01g64100	glycosyl hydrolase, putative, expressed	-6.75
Os.49624.1.S1_at	LOC_Os05g33520	expressed protein	-6.74
Os.5767.1.S1_at	LOC_Os08g01100	HMG1/2, putative, expressed	-6.73
OsAffx.2707.1.S1_at	LOC_Os02g21300	transposon protein, putative, unclassified, expressed	-6.72
Os.5100.1.S1_s_at	NM_001050338	Cytochrome b561 / ferric reductase transmembrane domain containing protein	-6.72
Os.28094.1.S1_at	LOC_Os03g10060	S10/S20 domain containing ribosomal protein, putative, expressed	-6.71
Os.6375.2.S1_x_at	LOC_Os01g63990	hydrolase, alpha/beta fold family protein, putative, expressed	-6.71
Os.6334.1.S1_at	LOC_Os09g19734	isochorismate synthase 1, chloroplast precursor, putative, expressed	-6.7
Os.50871.1.S1_at	LOC_Os02g50560	DSHCT domain containing protein, expressed	-6.68
Os.14381.1.S1_at	LOC_Os03g28300	protein kinase domain containing protein, expressed	-6.67
Os.9792.1.S1_at	LOC_Os02g05890	EMB1303, putative, expressed	-6.66
Os.28127.1.S1_at	LOC_Os03g12900	squalene monooxygenase, putative, expressed	-6.64
Os.57443.1.S1_x_at	LOC_Os09g37910	HMG1/2, putative, expressed	-6.64
Os.5265.1.S1_x_at	LOC_Os06g10170	flavin-containing monooxygenase family protein, putative, expressed	-6.6
Os.53604.1.S1_at	LOC_Os03g52860	lipoxygenase, putative, expressed	-6.6
Os.54641.1.S1_at	LOC_Os09g02250	transposon protein, putative, unclassified, expressed	-6.6
OsAffx.6015.1.S1_at	LOC_Os08g33740	CSLA11 - cellulose synthase-like family A, expressed	-6.6
Os.51827.1.S1_x_at	LOC_Os10g05690	transmembrane amino acid transporter protein, putative, expressed	-6.59
Os.17147.1.S1_x_at	LOC_Os06g12310	aquaporin protein, putative, expressed	-6.59
OsAffx.27680.1.S1_at	LOC_Os06g16960	O-methyltransferase, putative	-6.58
Os.48260.1.S1_at	LOC_Os02g52490	expressed protein	-6.57
OsAffx.2917.1.S1_s_at	LOC_Os02g39620	ATOZI1, putative, expressed	-6.57
Os.5694.1.S1_at	LOC_Os03g17070	ATP synthase B chain, chloroplast precursor, putative, expressed	-6.56
Os.49177.1.S1_at	LOC_Os03g18630	receptor-like kinase RHG1, putative, expressed	-6.56
Os.19817.1.S1_at	LOC_Os03g21370	expressed protein	-6.56
Os.5432.1.A1_at	LOC_Os02g57030	expressed protein	-6.55
Os.8682.1.S1_a_at	LOC_Os10g08780	expressed protein	-6.54
Os.14381.1.S1_a_at	LOC_Os03g28300	protein kinase domain containing protein, expressed	-6.53
Os.9121.1.S1_at	LOC_Os05g29010	POLA4 - Putative DNA polymerase alpha complex subunit, expressed	-6.52
Os.36709.1.S1_at	LOC_Os01g48710	heavy metal-associated domain containing protein, expressed	-6.52
Os.27205.1.S1_at	LOC_Os06g48180	glycosyl hydrolases family 16, putative, expressed	-6.52
OsAffx.4104.1.S1_at	LOC_Os04g46010	PPR repeat domain containing protein, putative, expressed	-6.52
Os.14195.1.S1_at	LOC_Os03g19200	DNAJ heat shock N-terminal domain-containing protein, putative, expressed	-6.5
Os.9865.2.S1_x_at	LOC_Os01g01302	shikimate kinase, putative, expressed	-6.5
OsAffx.28099.1.S1_at	LOC_Os06g44410	histidine kinase, putative, expressed	-6.5
Os.170.1.S1_at	LOC_Os01g64110	glycosyl hydrolase, putative, expressed	-6.47
Os.34315.1.S1_at	LOC_Os07g43970	calmodulin-binding protein, putative, expressed	-6.45
Os.48072.1.S1_at	LOC_Os02g55410	MCM5 - Putative minichromosome maintenance MCM complex subunit 5, expressed	-6.45
Os.48857.1.S1_a_at	LOC_Os01g51840	IQ calmodulin-binding motif family protein, putative, expressed	-6.44
Os.10732.1.S1_s_at	LOC_Os03g19380	calvin cycle protein CP12, putative, expressed	-6.43
Os.1385.2.S1_x_at	LOC_Os01g71380	glycosyl hydrolases family 17, putative, expressed	-6.43
OsAffx.21988.1.S1_at	LOC_Os08g06190	berberine and berberine like domain containing protein, expressed	-6.41
Os.11234.1.S1_at	LOC_Os07g31500	leucine-rich repeat receptor protein kinase EXS precursor, putative, expressed	-6.4
Os.8562.1.S1_x_at	LOC_Os11g02070	BTB8 - Bric-a-Brac, Tramtrack, Broad Complex BTB domain, expressed	-6.39
OsAffx.25753.1.S1_at	LOC_Os03g58420	OsWRKY6 - Superfamily of TFs having WRKY and zinc finger domains, expressed	-6.39
Os.49457.1.A1_at	LOC_Os04g45950	amino acid permease family protein, putative, expressed	-6.37
Os.6938.1.A1_at	LOC_Os02g01540	conserved hypothetical protein	-6.37
Os.27598.1.S1_at	LOC_Os03g16470	expressed protein	-6.36
Os.5905.1.S1_at	LOC_Os06g32990	peroxidase precursor, putative, expressed	-6.35
OsAffx.14183.1.S1_at	LOC_Os04g37970	transporter family protein, putative	-6.35
Os.36651.1.S1_at	LOC_Os04g43560	no apical meristem protein, putative, expressed	-6.32
Os.15757.1.S1_at	LOC_Os02g39710	CCT/B-box zinc finger protein, putative, expressed	-6.3
Os.20176.1.S1_at	LOC_Os03g53640	expressed protein	-6.27
Os.12974.1.S1_at	LOC_Os11g29380	MCM2 - Putative minichromosome maintenance MCM complex subunit 2, expressed	-6.23
Os.8585.1.S1_at	LOC_Os03g53150	OsIAA13 - Auxin-responsive Aux/IAA gene family member, expressed	-6.23
Os.54019.1.S1_at	LOC_Os05g15690	expansin precursor, putative, expressed	-6.22
Os.21894.1.S1_at	LOC_Os10g31720	glycine-rich cell wall structural protein 2 precursor, putative, expressed	-6.22
Os.46741.2.S1_x_at	LOC_Os10g01570	C-5 cytosine-specific DNA methylase, putative, expressed	-6.2
Os.12126.2.S1_at	LOC_Os04g43420	PTAC5, putative, expressed	-6.19
Os.17549.1.S1_at	LOC_Os04g44340	expressed protein	-6.18
Os.57276.1.S1_at	LOC_Os03g55830	BTBN10 - Bric-a-Brac, Tramtrack, Broad Complex BTB domain with non-phototropic hypocotyl 3 NPH3 and coiled-coil domains, expressed	-6.14
Os.54354.1.S1_at	LOC_Os03g27480	OsSCP14 - Putative Serine Carboxypeptidase homologue, expressed	-6.13
Os.33704.3.S1_x_at	LOC_Os01g20110	expressed protein	-6.09
Os.27831.1.S1_at	LOC_Os01g69120	uncharacterized RNA methyltransferase pc1998, putative, expressed	-6.08
Os.6609.1.S1_at	LOC_Os01g68900	zinc finger, C3HC4 type family protein, expressed	-6.07
Os.39576.1.A1_s_at	LOC_Os03g02240	AT-GTL1, putative, expressed	-6.07
Os.49750.1.S1_at	LOC_Os04g50920	OsWRKY37 - Superfamily of TFs having WRKY and zinc finger domains, expressed	-6.06
OsAffx.26662.1.S1_at	LOC_Os04g59020	integral membrane protein, putative, expressed	-6.06
Os.23672.1.S1_at	LOC_Os05g35570	DUF803 domain containing, putative, expressed	-6.05
Os.55754.1.S1_x_at	LOC_Os12g05360	ligA, putative, expressed	-6.04
Os.55524.1.S1_at	LOC_Os05g36310	zinc finger, C3HC4 type domain containing protein, expressed	-6.04
Os.35815.1.S1_at	LOC_Os01g02080	peptidyl-prolyl cis-trans isomerase, putative, expressed	-6.03
Os.46777.1.S1_at	LOC_Os04g29580	OsWAK37 - OsWAK short gene, expressed	-6.02
Os.17360.1.A1_at	LOC_Os02g15660	tetratricopeptide repeat, putative, expressed	-6
Os.47996.1.A1_at	LOC_Os01g36390	MCM4 - Putative minichromosome maintenance MCM complex subunit 4, expressed	-5.99
Os.9865.1.S1_at	LOC_Os01g01302	shikimate kinase, putative, expressed	-5.98
Os.273.1.S1_at	LOC_Os06g08790	ORC1 - Putative origin recognition complex subunit 1, expressed	-5.97
Os.3397.1.S1_at	LOC_Os02g39360	B-box zinc finger family protein, putative, expressed	-5.97
Os.26282.1.S1_at	LOC_Os01g56450	DUF567 domain containing protein, putative, expressed	-5.97
Os.53524.1.S1_at	LOC_Os02g47060	OsWRKY66 - Superfamily of TFs having WRKY and zinc finger domains, expressed	-5.95
Os.22995.1.S1_at	CT836301	unknown protein	-5.95
Os.11546.1.S1_at	LOC_Os06g35520	peroxidase precursor, putative, expressed	-5.93
Os.15864.1.S1_s_at	LOC_Os01g72950	expressed protein	-5.93
Os.50901.1.S1_at	LOC_Os01g64900	HEAT, putative, expressed	-5.93
OsAffx.18861.1.S1_at	LOC_Os11g15250	THION31 - Plant thionin family protein precursor, expressed	-5.93
Os.28814.1.S1_at	LOC_Os01g49740	expressed protein	-5.92
Os.40106.1.A1_s_at	LOC_Os08g42600	retinoblastoma-related protein-like, putative, expressed	-5.92
Os.18041.1.S1_at	LOC_Os02g51730	dnaJ homolog subfamily C member 7, putative, expressed	-5.91
Os.19899.2.S1_at	LOC_Os12g42190	transposon protein, putative, unclassified, expressed	-5.91
Os.53625.1.S1_at	LOC_Os06g42754	expressed protein	-5.9
Os.41771.1.S1_at	LOC_Os01g47900	S-locus-like receptor protein kinase, putative, expressed	-5.9
Os.54871.1.S1_at	LOC_Os08g39270	fasciclin domain containing protein, expressed	-5.9
Os.31094.1.S1_at	LOC_Os05g35050	ctr copper transporter family protein, putative, expressed	-5.89
OsAffx.27244.1.S1_x_at	LOC_Os05g39850	MCM3 - Putative minichromosome maintenance MCM complex subunit 3, expressed	-5.88
Os.8682.2.S1_x_at	LOC_Os10g08780	expressed protein	-5.86
Os.31089.1.S1_at	LOC_Os03g02400	plastocyanin-like domain containing protein, putative, expressed	-5.85
Os.52581.1.S1_at	AK068148	peroxidase 1 precursor,putative, expressed	-5.85
Os.31788.1.S1_at	LOC_Os01g03630	multicopper oxidase domain containing protein, expressed	-5.84
Os.36472.2.S1_at	LOC_Os03g61040	GIL1, putative, expressed	-5.84
OsAffx.1292.1.S1_at	NM_188292.1	hypothetical protein	-5.81
Os.5899.1.S1_at	LOC_Os03g04550	expressed protein	-5.8
Os.2615.1.S1_at	LOC_Os03g01260	expansin precursor, putative, expressed	-5.78
Os.4750.1.S1_x_at	LOC_Os01g15970	expressed protein	-5.78
OsAffx.18050.2.S1_at	LOC_Os02g56370	OsWAK20 - OsWAK receptor-like protein kinase, expressed	-5.77
Os.33968.1.S1_at	LOC_Os01g28840	C4-dicarboxylate transporter/malic acid transport protein, expressed	-5.76
Os.23469.1.S1_at	LOC_Os05g37170	transcription factor, putative, expressed	-5.74
Os.7589.1.S1_at	LOC_Os06g46930	ribosomal protein L24, putative, expressed	-5.73
Os.52588.1.S1_at	LOC_Os07g30670	2Fe-2S iron-sulfur cluster binding domain containing protein, expressed	-5.72
Os.54618.1.S1_at	LOC_Os03g50420	expressed protein	-5.72
Os.50346.1.S1_at	LOC_Os05g04680	expressed protein	-5.72
Os.2693.2.S1_at	LOC_Os06g51110	cyclin, putative, expressed	-5.71
OsAffx.20042.1.S1_s_at	LOC_Os12g39980	kinesin motor domain containing protein, putative, expressed	-5.71
Os.613.1.S1_a_at	LOC_Os01g09580	CAMK_CAMK_like_Aur_like.1 - CAMK includes calcium/calmodulin depedent protein kinases, expressed	-5.7
Os.14360.1.S1_x_at	LOC_Os07g09140	expressed protein	-5.7
OsAffx.19635.1.S1_at	LOC_Os12g12720	jasmonate-induced protein, putative, expressed	-5.7
OsAffx.11788.1.S1_at	LOC_Os01g68460	DC1, putative, expressed	-5.68
Os.54267.1.S1_at	LOC_Os05g14590	MCM6 - Putative minichromosome maintenance MCM complex subunit 6, expressed	-5.67
Os.52830.1.S1_at	LOC_Os02g34430	serine/threonine-protein kinase, putative, expressed	-5.67
Os.51676.1.S1_at	LOC_Os09g27910	aspartic proteinase nepenthesin precursor, putative, expressed	-5.67
Os.7355.1.S1_at	LOC_Os02g13520	OsIAA7 - Auxin-responsive Aux/IAA gene family member, expressed	-5.66
OsAffx.18126.1.S1_at	LOC_Os10g04450	expressed protein	-5.66
Os.50946.1.S1_at	LOC_Os02g06190	phytosulfokine receptor precursor, putative, expressed	-5.64
OsAffx.27322.1.S1_s_at	LOC_Os05g45480	POEI45 - Pollen Ole e I allergen and extensin family protein precursor, expressed	-5.64
Os.49940.1.S1_at	LOC_Os04g10650	CDT1A - Putative DNA replication initiation protein, expressed	-5.63
Os.2244.1.S1_at	LOC_Os03g17580	ribosomal protein L10, putative, expressed	-5.62
Os.37931.1.S1_at	LOC_Os11g05730	histone H3, putative, expressed	-5.6
Os.11383.1.S1_a_at	LOC_Os07g22400	POLA3 - Putative DNA polymerase alpha complex subunit, expressed	-5.6
Os.23808.1.S1_x_at	LOC_Os05g03750	expressed protein	-5.59
Os.11231.1.S1_at	LOC_Os05g27090	basic helix-loop-helix domain containing protein, expressed	-5.59
Os.24834.1.S1_at	LOC_Os09g37620	flavin-containing monooxygenase family protein, putative, expressed	-5.59
OsAffx.19633.1.S1_at	LOC_Os12g12600	dirigent, putative, expressed	-5.59
Os.10536.1.S1_at	LOC_Os07g40480	zinc finger family protein, putative, expressed	-5.58
Os.54171.1.S1_at	LOC_Os11g03430	CDC45B - Putative DNA replication initiation protein, expressed	-5.58
Os.55754.1.S1_at	LOC_Os12g05360	ligA, putative, expressed	-5.58
Os.7949.1.S1_at	LOC_Os03g24020	ribosomal protein L6, putative, expressed	-5.58
OsAffx.5050.1.S1_at	LOC_Os06g38750	proline-rich family protein, putative, expressed	-5.58
Os.12371.1.S2_at	LOC_Os07g32880	ATP synthase gamma chain, putative, expressed	-5.57
OsAffx.29875.1.S1_s_at	LOC_Os09g16520	cytochrome b5-like Heme/Steroid binding domain containing protein, expressed	-5.57
Os.14210.1.S1_at	LOC_Os10g36360	expressed protein	-5.56
Os.26710.1.S1_at	AK111327	signal transducer,putative	-5.56
Os.5439.1.S1_a_at	LOC_Os01g18320	protoporphyrinogen oxidase, chloroplast precursor, putative, expressed	-5.55
Os.33042.1.S1_at	LOC_Os01g49200	microtubule associated protein, putative, expressed	-5.55
Os.14598.1.S1_at	LOC_Os12g06980	SAP domain containing protein, expressed	-5.54
Os.50342.1.S1_at	LOC_Os04g52780	leucine-rich repeat receptor protein kinase EXS precursor, putative, expressed	-5.54
Os.11756.1.S1_s_at	LOC_Os03g16050	fructose-1,6-bisphosphatase, putative, expressed	-5.53
Os.15803.1.S1_at	LOC_Os02g49950	spotted leaf 11, putative, expressed	-5.53
Os.50205.2.S1_at	LOC_Os05g31570	disease resistance protein RGA4, putative, expressed	-5.5
OsAffx.21384.2.S1_x_at	LOC_Os01g42070	kinesin motor domain containing protein, putative, expressed	-5.5
Os.46563.1.S1_at	LOC_Os10g39750	inducer of CBF expression 2, putative, expressed	-5.49
Os.5212.2.S1_at	LOC_Os05g36320	expressed protein	-5.49
Os.27911.1.S1_at	LOC_Os01g54210	GATA zinc finger domain containing protein, expressed	-5.48
Os.50455.1.S1_at	LOC_Os06g40170	phospholipase D, putative, expressed	-5.48
Os.5875.1.S1_at	LOC_Os12g06080	hypothetical protein	-5.48
Os.7052.1.S1_at	LOC_Os02g58220	RPA2A - Putative single-stranded DNA binding complex subunit 2, expressed	-5.47
Os.43666.1.S1_at	LOC_Os01g17160	OsSubt1 - Putative Subtilisin homologue, expressed	-5.47
OsAffx.6930.1.S1_at	LOC_Os10g40810	GATA zinc finger domain containing protein, expressed	-5.47
Os.47313.1.A1_at	LOC_Os01g64820	POLA1 - Putative DNA polymerase alpha catalytic subunit, expressed	-5.46
Os.51089.1.S1_at	LOC_Os03g07810	expressed protein	-5.46
Os.35858.2.S1_at	LOC_Os01g44110	serine/threonine-protein kinase, putative, expressed	-5.45
Os.10494.1.S1_at	LOC_Os01g14140	X8 domain containing protein, expressed	-5.44
Os.27822.2.S1_s_at	LOC_Os04g47520	growth regulator related protein, putative, expressed	-5.44
Os.15007.1.S1_at	AK068562	unknown protein	-5.43
Os.18388.1.S1_at	LOC_Os01g49640.	LTPL149 - Protease inhibitor/seed storage/LTP family protein precursor, expressed	-5.42
Os.23206.1.S1_at	LOC_Os11g04710.	cytochrome P450, putative, expressed	-5.42
Os.52158.1.S1_at	LOC_Os09g23140.	endonuclease/exonuclease/phosphatase family domain containing protein, expressed	-5.41
Os.30006.1.S1_at	LOC_Os01g74146.	WD repeat-containing protein, putative, expressed	-5.41
Os.54960.1.S1_at	LOC_Os05g25540.	STRUBBELIG-RECEPTOR FAMILY 6 precursor, putative, expressed	-5.41
OsAffx.26787.1.S1_at	LOC_Os05g08390	expressed protein	-5.41
Os.47815.1.A1_at	LOC_Os12g29980	growth regulating factor protein, putative, expressed	-5.41
Os.54068.1.S1_at	AK101665	unknown protein	-5.41
Os.42877.1.S1_at	LOC_Os01g09470	IQ calmodulin-binding motif family protein, expressed	-5.4
OsAffx.25463.1.S1_at	LOC_Os03g41100	cyclin, putative, expressed	-5.4
Os.32592.1.S1_at	LOC_Os07g22580	rhoGAP domain containing protein, expressed	-5.37
Os.7873.1.S1_x_at	LOC_Os07g05820	hydroxyacid oxidase 1, putative, expressed	-5.36
Os.7861.2.S1_s_at	LOC_Os10g35030	IAP100, putative, expressed	-5.36
Os.27509.1.S1_at	LOC_Os01g53790	stress-induced protein, putative, expressed	-5.36
Os.23221.1.A1_at	LOC_Os12g19180	ATP binding protein, putative, expressed	-5.34
Os.29768.1.S1_at	LOC_Os01g03620	multicopper oxidase domain containing protein, expressed	-5.34
Os.53621.1.S1_at	LOC_Os12g31510	expressed protein	-5.34
Os.26499.1.S1_at	LOC_Os03g45710	2Fe-2S iron-sulfur cluster binding domain containing protein, expressed	-5.34
Os.18744.1.S1_at	LOC_Os01g59570	senescence-induced receptor-like serine/threonine-protein kinase precursor, putative, expressed	-5.34
Os.5148.1.S1_at	LOC_Os03g52660	ATP synthase F1, delta subunit family protein, putative, expressed	-5.33
Os.23808.3.S1_x_at	LOC_Os05g03750	expressed protein	-5.33
Os.7879.1.S1_at	LOC_Os04g56400	glutamine synthetase, catalytic domain containing protein, expressed	-5.32
Os.54072.1.S1_x_at	LOC_Os01g07240	expressed protein	-5.3
Os.49103.1.S1_at	LOC_Os03g19310	glycosyltransferase, putative, expressed	-5.29
OsAffx.16709.2.S1_s_at	LOC_Os07g44280	dirigent, putative, expressed	-5.29
OsAffx.32095.1.S1_at	LOC_Os12g39450	hypothetical protein	-5.29
OsAffx.17159.1.S1_x_at	LOC_Os08g25900	PsbP, putative, expressed	-5.27
OsAffx.19841.1.S1_at	LOC_Os12g26880	plastocyanin-like domain containing protein, putative, expressed	-5.27
Os.12419.1.S1_at	AK062306	unknown protein	-5.27
Os.49274.1.S1_at	LOC_Os08g34550	RING-H2 finger protein, putative, expressed	-5.26
Os.36588.1.S1_at	AK063068	unknown protein	-5.26
OsAffx.6325.1.S1_at	LOC_Os09g18450	flavonol synthase/flavanone 3-hydroxylase, putative, expressed	-5.25
Os.7078.1.S1_at	LOC_Os02g56930	expressed protein	-5.24
Os.6649.1.S1_at	LOC_Os01g74110	metal cation transporter, putative, expressed	-5.23
Os.33575.1.S1_at	LOC_Os01g47470	serine/threonine-protein kinase, putative, expressed	-5.23
Os.17869.1.S1_at	LOC_Os02g17330	aminotransferase domain containing protein, putative, expressed	-5.22
Os.42285.1.S1_x_at	LOC_Os01g58550	methyladenine glycosylase, putative, expressed	-5.22
Os.15713.1.S1_a_at	LOC_Os04g42620	uncharacterized protein At4g06744 precursor, putative, expressed	-5.21
Os.32736.1.S1_at	LOC_Os03g56820	fatty acid hydroxylase, putative, expressed	-5.2
Os.7218.1.S1_at	LOC_Os02g01150	erythronate-4-phosphate dehydrogenase domain containing protein, expressed	-5.19
Os.47981.1.S1_at	LOC_Os03g46920	expressed protein	-5.19
Os.48418.1.S1_at	LOC_Os11g24374	OsSCP55 - Putative Serine Carboxypeptidase homologue, expressed	-5.18
Os.46749.1.S1_x_at	LOC_Os09g27990	annexin, putative, expressed	-5.17
Os.10246.3.S1_at	LOC_Os06g06460	histone H3, putative, expressed	-5.17
Os.18003.1.S1_at	LOC_Os02g49460	auxin-independent growth promoter protein, putative, expressed	-5.17
Os.37969.1.S1_at	LOC_Os01g66860	serine/threonine protein kinase, putative, expressed	-5.16
Os.7505.2.S1_at	LOC_Os05g33840	transketolase, putative, expressed	-5.15
Os.11556.1.S1_at	LOC_Os07g48030	peroxidase precursor, putative, expressed	-5.14
Os.36709.1.S1_x_at	LOC_Os01g48710	heavy metal-associated domain containing protein, expressed	-5.14
Os.54555.1.S1_at	LOC_Os05g07060	fasciclin domain containing protein, expressed	-5.14
Os.7935.1.S1_x_at	LOC_Os07g46852	sex determination protein tasselseed-2, putative, expressed	-5.14
Os.10179.1.S1_at	LOC_Os06g03640	BAG domain containing protein, expressed	-5.14
OsAffx.18589.1.S1_s_at	LOC_Os10g40480	LTPL143 - Protease inhibitor/seed storage/LTP family protein precursor, expressed	-5.14
Os.9238.1.A1_a_at	LOC_Os01g55260	AAA-type ATPase family protein, putative, expressed	-5.12
Os.51310.1.S1_at	LOC_Os06g38990	receptor-like protein kinase 2 precursor, putative, expressed	-5.11
Os.57309.1.S1_at	LOC_Os04g19960	retrotransposon protein, putative, unclassified, expressed	-5.11
Os.12999.1.S1_at	LOC_Os04g54620	expressed protein	-5.11
Os.14525.1.S1_at	LOC_Os07g44090	myb-related protein Hv33, putative, expressed	-5.11
OsAffx.30816.2.S1_at	LOC_Os11g04550	sulfotransferase domain containing protein, expressed	-5.11
Os.7317.2.S1_at	LOC_Os01g68589	LTPL39 - Protease inhibitor/seed storage/LTP family protein precursor, expressed	-5.1
Os.54165.1.S1_at	LOC_Os04g56420	retrotransposon protein, putative, unclassified, expressed	-5.1
Os.36953.1.S1_at	LOC_Os07g29780	ATROPGEF7/ROPGEF7, putative, expressed	-5.1
Os.11114.1.S1_at	LOC_Os01g69080	acyl-desaturase, chloroplast precursor, putative, expressed	-5.09
Os.11559.1.S1_at	LOC_Os09g32964	peroxidase precursor, putative, expressed	-5.08
Os.56176.1.S1_at	LOC_Os07g17010	chalcone synthase, putative, expressed	-5.08
Os.7537.1.S1_at	LOC_Os04g36750	hsp20/alpha crystallin family protein, putative, expressed	-5.07
Os.18232.1.S1_at	LOC_Os02g46839	expressed protein	-5.07
Os.36706.1.S1_at	LOC_Os07g33660	expressed protein	-5.07
Os.52241.1.S1_at	LOC_Os06g35830	expressed protein	-5.07
Os.49997.1.S1_at	LOC_Os05g12400	BURP domain containing protein, expressed	-5.06
Os.9448.1.A1_at	LOC_Os09g38540	plastocyanin-like domain containing protein, putative, expressed	-5.06
Os.56341.1.S1_at	LOC_Os04g40490	glycosyl hydrolase family 5 protein, putative, expressed	-5.06
OsAffx.7199.1.S1_at	LOC_Os11g25470	hypothetical protein	-5.06
Os.57006.1.S1_at	LOC_Os09g28520	expressed protein	-5.05
Os.9875.1.S1_at	LOC_Os03g11210	DUF538 domain containing protein, putative, expressed	-5.05
Os.5843.1.S1_at	LOC_Os06g46799	peroxidase precursor, putative, expressed	-5.05
OsAffx.13282.1.S1_s_at	LOC_Os03g41330	DUF260 domain containing protein, putative, expressed	-5.05
OsAffx.6066.1.S1_s_at	LOC_Os08g38270	fasciclin domain containing protein, expressed	-5.05
Os.51997.1.S1_at	LOC_Os03g11400	targeting protein-related, putative, expressed	-5.04
Os.27828.1.S1_a_at	LOC_Os05g51610	sodium/calcium exchanger protein, putative, expressed	-5.03
Os.49675.1.S1_at	LOC_Os05g26820	CAMK_KIN1/SNF1/Nim1_like.20 - CAMK includes calcium/calmodulin depedent protein kinases, expressed	-5.03
Os.53103.1.S1_x_at	LOC_Os05g32970	expressed protein	-5.03
Os.247.1.S1_at	LOC_Os01g16650	ubiquitin-conjugating enzyme, putative, expressed	-5.03
Os.4997.1.S1_s_at	AF050674	Oryza sativa ribosomal protein L27 precursor, mRNA, nuclear gene encoding chloroplast protein, complete cds.	-5.03
Os.49754.1.S1_x_at	LOC_Os03g12860	homeobox associated leucine zipper, putative, expressed	-5.02
Os.27577.1.S1_at	LOC_Os01g04880	retrotransposon protein, putative, unclassified, expressed	-5.01
Os.50511.1.S1_at	LOC_Os09g36740	tetratricopeptide repeat domain containing protein, expressed	-5
Os.27797.1.A1_at	LOC_Os03g06570	IQ calmodulin-binding motif family protein, putative, expressed	-5
OsAffx.25077.1.S1_at	LOC_Os03g12860	homeobox associated leucine zipper, putative, expressed	-4.99
Os.51831.1.S1_at	LOC_Os02g15340	no apical meristem protein, putative, expressed	-4.97
Os.19862.1.S1_at	LOC_Os05g41750	RecF/RecN/SMC N terminal domain containing protein, expressed	-4.97
Os.28032.1.A1_at	LOC_Os01g21070	endoglucanase, putative, expressed	-4.97
Os.19611.1.S1_a_at	LOC_Os10g32348	PsbP, putative	-4.96
Os.53357.1.S1_at	LOC_Os02g34940	OsPDIL1-3 protein disulfide isomerase PDIL1-3, expressed	-4.96
Os.27140.1.S1_a_at	LOC_Os02g23870	retrotransposon protein, putative, unclassified, expressed	-4.96
Os.40030.1.S1_s_at	LOC_Os05g16420	SHR5-receptor-like kinase, putative, expressed	-4.96
Os.15908.1.S1_s_at	LOC_Os01g72330	OsRR4 type-A response regulator, expressed	-4.95
Os.48287.1.S1_at	LOC_Os04g38570	multidrug resistance protein, putative, expressed	-4.95
Os.52478.1.S1_at	LOC_Os08g02440	expressed protein	-4.95
Os.47368.1.S1_x_at	LOC_Os07g46540	condensin complex subunit 1, putative, expressed	-4.95
Os.18683.1.S1_at	LOC_Os06g44280	retrotransposon protein, putative, Ty3-gypsy subclass, expressed	-4.94
Os.47376.1.A1_at	LOC_Os02g50630	E2F family transcription factor protein, putative, expressed	-4.94
Os.10246.5.S1_at	LOC_Os06g06490	U-box domain containing heat shock protein, putative, expressed	-4.94
Os.49180.1.S1_at	LOC_Os05g50910	extra-large G-protein-related, putative, expressed	-4.93
OsAffx.27607.1.S1_at	LOC_Os02g37240	hypothetical protein	-4.93
Os.7944.1.S1_at	AK120788	unknown protein	-4.93
Os.46783.1.S1_a_at	LOC_Os10g26280	ORC3 - Putative origin recognition complex subunit 3, expressed	-4.92
Os.26991.1.S1_x_at	LOC_Os01g43120	DEAD/DEAH box helicase, putative, expressed	-4.92
Os.9709.2.S1_at	LOC_Os08g06380	CSLF6 - cellulose synthase-like family F; beta1,3;1,4 glucan synthase, expressed	-4.91
OsAffx.23674.2.S1_s_at	LOC_Os01g45700	expressed protein	-4.91
Os.8622.1.S1_at	LOC_Os07g08460	OsIAA24 - Auxin-responsive Aux/IAA gene family member, expressed	-4.9
Os.50309.1.S1_at	LOC_Os06g34390	zinc finger, C3HC4 type domain containing protein, expressed	-4.89
Os.49183.1.S1_at	LOC_Os06g43180	cyclase family protein, putative, expressed	-4.89
Os.54195.1.S1_at	LOC_Os11g05390	transporter, major facilitator family, putative, expressed	-4.89
Os.53103.1.S1_at	LOC_Os05g32970	expressed protein	-4.89
Os.10013.1.S1_at	LOC_Os10g31640	glycine-rich cell wall structural protein 2 precursor, putative, expressed	-4.89
Os.24008.1.S1_at	LOC_Os05g32170	TKL_IRAK_CR4L.5 - The CR4L subfamily has homology with Crinkly4, expressed	-4.88
Os.27524.2.S1_at	LOC_Os09g16920	desaturase/cytochrome b5 protein, putative, expressed	-4.88
Os.55056.1.A1_at	LOC_Os02g48200	lectin-like protein kinase, putative, expressed	-4.88
Os.18583.1.S1_at	LOC_Os01g07260	expressed protein	-4.87
Os.18700.1.S1_at	LOC_Os07g05470	AIR9 protein, putative, expressed	-4.86
Os.28030.1.S1_s_at	LOC_Os06g48160	glycosyl hydrolases family 16, putative, expressed	-4.85
Os.2693.1.S1_x_at	LOC_Os06g51110	cyclin, putative, expressed	-4.85
Os.20693.1.S1_at	LOC_Os11g41910	GTP-binding protein, putative, expressed	-4.84
Os.8508.1.S1_at	LOC_Os10g38880	DUF623 domain containing protein, expressed	-4.84
Os.18583.2.S1_x_at	LOC_Os01g07260	expressed protein	-4.84
Os.1148.1.S1_at	LOC_Os03g03020	L11 domain containing ribosomal protein, putative, expressed	-4.83
OsAffx.17468.1.S1_s_at	LOC_Os08g42080	ACR5, putative, expressed	-4.82
Os.54059.1.S1_at	LOC_Os06g27980	methyltransferase domain containing protein, expressed	-4.81
Os.8379.1.S1_at	LOC_Os07g29190	expressed protein	-4.81
Os.20265.2.S1_at	LOC_Os01g41120	retrotransposon protein, putative, Ty3-gypsy subclass, expressed	-4.81
Os.5985.1.S1_at	LOC_Os09g37600	lysM domain-containing GPI-anchored protein precursor, putative, expressed	-4.8
Os.9464.1.A1_at	LOC_Os01g01890	expressed protein	-4.8
Os.20060.1.S1_at	LOC_Os03g05570	RING-H2 finger protein ATL3F, putative, expressed	-4.8
OsAffx.29587.1.S1_s_at	LOC_Os08g38300	Core histone H2A/H2B/H3/H4 domain containing protein, putative, expressed	-4.8
Os.52778.1.S1_at	LOC_Os02g50810	expressed protein	-4.79
Os.11538.1.S1_at	LOC_Os04g41900	expressed protein	-4.78
Os.2696.1.S1_at	LOC_Os04g15840	expansin precursor, putative, expressed	-4.76
Os.7940.1.S1_at	LOC_Os06g34120	GDSL-like lipase/acylhydrolase, putative, expressed	-4.76
Os.9346.1.S1_at	LOC_Os03g01310	cortical cell-delineating protein precursor, putative, expressed	-4.75
Os.36470.1.S1_at	LOC_Os07g15320	leaf senescence related protein, putative, expressed	-4.75
OsAffx.19171.1.S1_s_at	LOC_Os11g35274	protein kinase domain containing protein, expressed	-4.75
Os.19851.1.S1_at	LOC_Os03g13520	endonuclease/exonuclease/phosphatase family domain containing protein, expressed	-4.74
Os.10470.1.S1_s_at	LOC_Os05g35530	expressed protein	-4.74
Os.2759.1.S1_s_at	LOC_Os10g42299	mitochondrial carrier protein, putative, expressed	-4.73
Os.20329.1.S1_at	LOC_Os05g38480	kinesin motor domain containing protein, putative, expressed	-4.73
Os.49120.1.S1_at	LOC_Os02g25700	O-acyltransferase, putative	-4.73
Os.54141.1.S1_at	LOC_Os08g03560	chloroplast unusual positioning protein, putative, expressed	-4.73
Os.27119.1.S1_at	LOC_Os02g55120	translation initiation factor IF-3, putative, expressed	-4.73
Os.5860.1.S1_at	LOC_Os03g04310	BHLH transcription factor, putative, expressed	-4.73
OsAffx.9523.1.S1_x_at	LOC_Os01g64820	POLA1 - Putative DNA polymerase alpha catalytic subunit, expressed	-4.72
Os.16772.1.S1_at	LOC_Os08g27010	APE1, putative, expressed	-4.7
Os.5052.1.S1_at	LOC_Os06g36450	ferroportin1 domain containing protein, expressed	-4.69
OsAffx.13951.1.S1_at	LOC_Os04g24319	jasmonate-induced protein, putative, expressed	-4.69
Os.5794.1.S1_a_at	LOC_Os03g10800	BTBN4 - Bric-a-Brac, Tramtrack, Broad Complex BTB domain with non-phototropic hypocotyl 3 NPH3 domain, expressed	-4.68
Os.53771.1.A2_at	LOC_Os09g06560	WD domain, G-beta repeat domain containing protein, expressed	-4.68
OsAffx.3056.1.S1_at	LOC_Os02g53400	thioredoxin, putative, expressed	-4.68
Os.17690.1.S1_at	NM_001065483	putative cell death associated protein	-4.68
Os.26957.1.A1_a_at	LOC_Os08g10080	no apical meristem protein, putative, expressed	-4.66
Os.54324.1.S1_at	LOC_Os08g33479	expressed protein	-4.66
OsAffx.28946.1.S1_at	LOC_Os07g47660	expressed protein	-4.66
Os.6039.1.S1_at	LOC_Os02g45250	homeobox and START domains containing protein, putative, expressed	-4.65
Os.8271.1.S1_a_at	LOC_Os01g67500	armadillo/beta-catenin repeat family protein, putative, expressed	-4.65
Os.50984.1.S1_s_at	LOC_Os12g37710	PsbP, putative, expressed	-4.65
Os.7764.1.S1_at	LOC_Os06g09350	expressed protein	-4.65
Os.51097.1.S1_at	LOC_Os05g07600	expressed protein	-4.64
Os.56034.1.S1_at	LOC_Os03g57410	RING-H2 finger protein ATL5D, putative, expressed	-4.64
Os.56185.1.S1_at	LOC_Os04g53730	expressed protein	-4.64
Os.35808.1.S1_at	LOC_Os01g42190	heat shock protein DnaJ, putative, expressed	-4.63
Os.25589.3.S1_at	LOC_Os11g25800	octicosapeptide/Phox/Bem1p, putative, expressed	-4.63
Os.47601.1.A1_at	NM_001072971	jasmonate-induced protein, putative, expressed	-4.62
Os.22610.1.S1_at	LOC_Os03g02530	OsRhmbd7 - Putative Rhomboid homologue, expressed	-4.61
Os.7253.1.S1_at	LOC_Os12g28770	POEI19 - Pollen Ole e I allergen and extensin family protein precursor, expressed	-4.61
Os.24951.1.S1_at	LOC_Os12g37400	MCM7 - Putative minichromosome maintenance MCM complex subunit 7, expressed	-4.6
Os.55890.1.S1_at	LOC_Os03g36650	cysteine-rich repeat secretory protein 55 precursor, putative, expressed	-4.59
Os.17536.1.S1_at	LOC_Os09g26670	expressed protein	-4.59
Os.27440.1.S1_at	NM_001049750	BLE2 protein-like	-4.59
Os.40687.1.S1_at	LOC_Os01g33080	fimbrin-like protein 2, putative, expressed	-4.58
Os.27375.1.A1_at	LOC_Os02g04460	ribosomal protein L3, putative, expressed	-4.58
Os.3887.1.S1_at	LOC_Os05g02820	expressed protein	-4.58
Os.26798.2.S1_a_at	LOC_Os12g35630	elongation factor TS family protein, expressed	-4.57
Os.47906.1.A1_at	LOC_Os06g49770	LTPL86 - Protease inhibitor/seed storage/LTP family protein precursor, expressed	-4.56
Os.53971.1.S1_at	LOC_Os07g37110	nucleoside transporter, putative, expressed	-4.56
Os.43021.1.S1_at	LOC_Os01g72700	expressed protein	-4.56
Os.51649.1.S1_at	AK063263	expressed protein	-4.56
OsAffx.12755.1.S1_at	LOC_Os03g06510	KIP1, putative, expressed	-4.55
OsAffx.23150.1.S1_at	LOC_Os01g07560	receptor-like protein kinase 2 precursor, putative, expressed	-4.55
OsAffx.20014.1.S1_at	LOC_Os12g38770	nucleotide pyrophosphatase/phosphodiesterase, putative, expressed	-4.55
Os.15071.2.S1_s_at	LOC_Os02g51470	ATP synthase F1, delta subunit family protein, putative, expressed	-4.55
Os.7619.1.S1_s_at	LOC_Os06g45990	patellin-5, putative, expressed	-4.55
Os.554.1.S1_at	LOC_Os01g08150	expressed protein	-4.54
Os.51604.1.S1_at	AK063152	CSLF6 - cellulose synthase-like family F; beta1,3;1,4 glucan synthase,expressed	-4.54
Os.10908.1.S1_a_at	LOC_Os08g36910	alpha-amylase precursor, putative, expressed	-4.53
Os.7971.2.S1_s_at	LOC_Os01g47330	ribosomal protein L7/L12 C-terminal domain containing protein, expressed	-4.53
OsAffx.31420.1.S1_at	LOC_Os11g41150	nitrilase-associated protein, putative, expressed	-4.53
Os.7611.1.S1_at	LOC_Os03g06670	Core histone H2A/H2B/H3/H4 domain containing protein, putative, expressed	-4.52
OsAffx.15160.1.S1_s_at	LOC_Os05g48890	fasciclin domain containing protein, expressed	-4.52
Os.48467.1.S1_at	LOC_Os05g33690	receptor-like protein kinase precursor, putative, expressed	-4.51
Os.48443.1.S1_at	LOC_Os12g03130	CDC45A - Putative DNA replication initiation protein, expressed	-4.51
Os.19872.1.S1_at	LOC_Os02g38240	rhodanese family protein, putative, expressed	-4.51
Os.16047.1.S1_at	LOC_Os01g70400	expressed protein	-4.51
Os.7729.1.S1_at	LOC_Os03g30530	expressed protein	-4.5
Os.6839.1.S1_at	LOC_Os01g45700	expressed protein	-4.5
Os.9956.1.S1_at	LOC_Os03g52300	conserved hypothetical protein	-4.5
Os.10087.1.S1_at	LOC_Os04g51280	DAG protein, chloroplast precursor, putative, expressed	-4.49
OsAffx.18687.1.S1_x_at	LOC_Os11g05390	transporter, major facilitator family, putative, expressed	-4.49
Os.24881.1.A1_at	LOC_Os05g41390	cyclin, putative, expressed	-4.49
Os.50640.1.S1_at	LOC_Os04g33740	glycosyl hydrolases, putative, expressed	-4.48
Os.14208.1.S1_at	LOC_Os06g28000	carboxyl-terminal peptidase, putative, expressed	-4.48
Os.8876.1.S1_at	LOC_Os03g19080	expressed protein	-4.48
Os.54289.1.S1_x_at	LOC_Os06g10930	xyloglucan fucosyltransferase, putative, expressed	-4.48
Os.56910.1.S1_s_at	LOC_Os07g48390	proline-rich protein, putative, expressed	-4.48
Os.12412.1.S1_at	LOC_Os02g16500	expressed protein	-4.47
Os.7967.1.S1_at	LOC_Os02g56540	kinesin motor domain containing protein, putative, expressed	-4.47
Os.51077.1.S1_at	LOC_Os02g06960	expressed protein	-4.47
Os.5770.1.S1_at	LOC_Os04g42540	expressed protein	-4.46
Os.46741.1.S1_at	LOC_Os10g01570	C-5 cytosine-specific DNA methylase, putative, expressed	-4.46
Os.11015.1.S1_at	LOC_Os03g56070	expressed protein	-4.46
Os.37707.2.S1_x_at	LOC_Os01g07250	saposin-like type B, region 1 family protein, putative, expressed	-4.46
Os.8719.1.A1_s_at	LOC_Os03g06510	KIP1, putative, expressed	-4.46
Os.36549.1.S1_at	CT829079	unknown protein	-4.45
Os.23359.1.S1_at	LOC_Os05g39850	MCM3 - Putative minichromosome maintenance MCM complex subunit 3, expressed	-4.44
Os.35858.1.S1_at	LOC_Os01g44110	serine/threonine-protein kinase, putative, expressed	-4.44
Os.10600.1.S1_a_at	LOC_Os01g25820	respiratory burst oxidase, putative, expressed	-4.43
Os.8855.1.S1_at	LOC_Os02g31840	expressed protein	-4.43
Os.3160.1.S1_at	LOC_Os03g50030	phospholipase A2, putative, expressed	-4.42
Os.12915.1.S1_at	LOC_Os10g42660	expressed protein	-4.42
Os.10183.1.S1_at	LOC_Os05g08370	CESA1 - cellulose synthase, expressed	-4.42
Os.49949.1.S2_at	LOC_Os11g37100	expressed protein	-4.42
Os.7065.1.S1_at	LOC_Os02g42240	expressed protein	-4.42
Os.20857.1.S1_at	LOC_Os02g15900	50S ribosomal protein L21, chloroplast precursor, putative, expressed	-4.41
Os.9312.1.S1_at	LOC_Os03g01270	expansin precursor, putative, expressed	-4.4
Os.49355.1.S1_at	LOC_Os12g16690	zinc finger, C3HC4 type domain containing protein, expressed	-4.4
Os.49496.1.S1_at	LOC_Os06g46500	monocopper oxidase, putative, expressed	-4.4
OsAffx.5550.1.S1_at	LOC_Os07g36750	CSLF3 - cellulose synthase-like family F; beta1,3;1,4 glucan synthase, expressed	-4.39
Os.54152.1.S1_at	AK102214	expressed protein	-4.39
Os.11687.1.S1_a_at	LOC_Os03g61220	DEAD-box ATP-dependent RNA helicase 3, putative, expressed	-4.38
Os.53771.1.A1_at	LOC_Os09g06560	WD domain, G-beta repeat domain containing protein, expressed	-4.38
OsAffx.13951.2.S1_s_at	LOC_Os04g24310	retrotransposon protein, putative, unclassified	-4.38
Os.48102.1.A1_s_at	NM_001055294	putative membrane protein	-4.38
Os.3434.1.S1_a_at	LOC_Os06g42680	phytosulfokines 1 precursor, putative, expressed	-4.37
Os.8012.1.S1_at	LOC_Os08g01140	cytochrome b561, putative, expressed	-4.37
Os.51068.1.S1_at	LOC_Os02g10020	Mad3/BUB1 homology region 1 domain containing protein, expressed	-4.37
Os.152.1.S1_at	LOC_Os11g01340	omega-3 fatty acid desaturase, chloroplast precursor, putative, expressed	-4.37
Os.35858.2.S1_x_at	LOC_Os01g44110	serine/threonine-protein kinase, putative, expressed	-4.37
Os.26915.1.A1_at	AY043283	Oryza sativa subsp. japonica NBS-LRR-like protein (YR9)	-4.37
Os.1054.1.A1_at	LOC_Os01g02900	glycosyltransferase, putative, expressed	-4.36
Os.47370.1.S1_s_at	LOC_Os10g31630	expressed protein	-4.36
Os.32492.1.S1_at	NM_001056067	hypothetical protein	-4.36
Os.13478.1.S1_at	LOC_Os03g01030	expressed protein	-4.35
Os.48060.1.A1_at	AB114830	Oryza sativa Japonica Group OsTIP2 mRNA for tonoplast intrinsic protein	-4.35
OsAffx.16697.1.S1_at	LOC_Os07g43540	ORC6 - Putative origin recognition complex subunit 6, expressed	-4.34
Os.47985.1.S1_at	LOC_Os04g33680	glutaredoxin, putative, expressed	-4.33
Os.53873.1.S1_x_at	LOC_Os02g57140	expressed protein	-4.33
Os.47381.2.S1_at	LOC_Os04g36800	3-oxoacyl-synthase, putative, expressed	-4.33
Os.2344.1.S1_at	LOC_Os10g28230	Core histone H2A/H2B/H3/H4 domain containing protein, putative, expressed	-4.32
Os.4386.1.S1_s_at	LOC_Os06g33940	NAC domain containing protein, putative, expressed	-4.32
Os.54118.1.A1_at	LOC_Os11g42030	expressed protein	-4.32
Os.47972.1.S1_at	LOC_Os01g70560	expressed protein	-4.32
Os.46403.1.S1_at	LOC_Os01g69950	ribosomal protein L27, putative, expressed	-4.32
Os.15753.1.S1_at	AU032853	unknown protein	-4.32
Os.53342.1.S1_at	LOC_Os09g25560	BT1 family protein, putative, expressed	-4.31
Os.1986.1.S1_at	LOC_Os01g53640	retrotransposon protein, putative, unclassified, expressed	-4.3
Os.10428.1.S1_at	LOC_Os02g14170	peroxidase precursor, putative, expressed	-4.3
Os.27254.1.S1_s_at	LOC_Os03g06680	plant-specific domain TIGR01615 family protein, expressed	-4.29
Os.49605.1.A1_at	LOC_Os03g59200	expressed protein	-4.29
Os.9814.1.S1_at	LOC_Os01g55570	expressed protein	-4.29
Os.7637.1.S1_at	LOC_Os07g02810	L-ascorbate oxidase homolog precursor, putative, expressed	-4.28
Os.24115.1.A1_at	AK062932	unknown protein	-4.28
Os.6981.1.S1_at	LOC_Os01g48500	expressed protein	-4.27
Os.10246.2.S1_at	LOC_Os05g36280	histone H3, putative, expressed	-4.27
Os.47924.1.S1_at	LOC_Os12g35350	kelch repeat protein, putative, expressed	-4.27
Os.16899.1.S1_at	LOC_Os07g30150	phosphoribosyl transferase, putative, expressed	-4.27
Os.27587.1.S1_at	LOC_Os10g40740	helix-loop-helix DNA-binding domain containing protein, expressed	-4.27
Os.178.1.S1_a_at	LOC_Os08g25734	glucose-1-phosphate adenylyltransferase large subunit, chloroplast precursor, putative, expressed	-4.26
Os.2243.1.S1_a_at	LOC_Os05g03610	phospholipase C, putative, expressed	-4.26
Os.14496.1.S1_at	LOC_Os08g09270	pentatricopeptide, putative, expressed	-4.26
Os.14358.4.S1_x_at	LOC_Os02g12730	beta-galactosidase precursor, putative, expressed	-4.26
Os.55958.1.S1_at	LOC_Os12g01480	phosphatidate cytidylyltransferase, putative, expressed	-4.26
Os.5170.1.S1_at	LOC_Os06g28950	expressed protein	-4.26
OsAffx.24544.1.S1_at	LOC_Os02g32770	cytochrome P450, putative, expressed	-4.26
Os.6209.1.S1_at	LOC_Os09g28810	RNA recognition motif containing protein, putative, expressed	-4.25
Os.22795.1.S1_at	LOC_Os02g33500	threonyl-tRNA synthetase, putative, expressed	-4.25
Os.49631.2.S1_x_at	LOC_Os07g33350	hsp20/alpha crystallin family protein, putative, expressed	-4.25
Os.19611.3.S1_at	LOC_Os10g32300	tetratricopeptide repeat domain containing protein, expressed	-4.25
Os.52574.1.S1_at	LOC_Os04g41450	TGF-beta receptor, type I/II extracellular region, putative, expressed	-4.24
OsAffx.31130.1.S1_at	LOC_Os11g25560	BHLH transcription factor, putative, expressed	-4.24
Os.8682.1.S1_at	LOC_Os10g08780	expressed protein	-4.23
Os.53667.1.S1_at	LOC_Os06g35480	peroxidase precursor, putative, expressed	-4.23
Os.6120.1.S1_at	LOC_Os02g37590	glycerophosphoryl diester phosphodiesterase family protein, putative, expressed	-4.21
Os.52507.1.S1_at	LOC_Os01g43120	DEAD/DEAH box helicase, putative, expressed	-4.21
OsAffx.19438.1.S1_at	LOC_Os11g01030	conserved hypothetical protein	-4.21
OsAffx.4214.1.S1_x_at	LOC_Os04g59330	expressed protein	-4.21
OsAffx.3586.1.S1_s_at	LOC_Os03g52650	syntaxin-related protein, putative, expressed	-4.21
Os.7873.1.S1_at	LOC_Os07g05820	hydroxyacid oxidase 1, putative, expressed	-4.2
Os.49861.1.S1_at	LOC_Os04g04330	receptor-like protein kinase 2 precursor, putative, expressed	-4.2
Os.8921.1.S1_at	LOC_Os04g51792	PAP fibrillin family domain containing protein, expressed	-4.2
Os.8479.1.S1_s_at	LOC_Os04g34460	PAP fibrillin family domain containing protein, expressed	-4.2
Os.51517.1.A1_s_at	LOC_Os02g51470	ATP synthase F1, delta subunit family protein, putative, expressed	-4.2
Os.5754.1.S1_at	LOC_Os08g04450	DAG protein, chloroplast precursor, putative, expressed	-4.19
OsAffx.24125.1.S1_at	LOC_Os02g06290	rhodanese-like domain containing protein, putative, expressed	-4.19
Os.18607.1.S1_at	LOC_Os09g29100	cyclin, putative, expressed	-4.18
Os.20397.1.S1_a_at	LOC_Os03g52460	glucose-1-phosphate adenylyltransferase large subunit 3, chloroplast precursor, putative, expressed	-4.18
Os.38760.1.S1_s_at	LOC_Os05g28090	expressed protein	-4.18
Os.27247.1.S1_at	LOC_Os06g50950	GDSL-like lipase/acylhydrolase, putative, expressed	-4.17
Os.51598.1.S1_s_at	LOC_Os03g22519	expressed protein	-4.17
Os.56189.1.S1_at	LOC_Os07g41590	gibberellin receptor GID1L2, putative, expressed	-4.16
OsAffx.28364.1.S1_x_at	LOC_Os07g09520	expressed protein	-4.16
OsAffx.24678.1.S1_at	LOC_Os04g44060	aquaporin protein, putative, expressed	-4.16
OsAffx.20034.1.S1_x_at	LOC_Os12g39640	MYB family transcription factor, putative, expressed	-4.15
Os.9514.1.S1_at	LOC_Os05g04820	MYB family transcription factor, putative, expressed	-4.14
Os.8906.1.S1_at	LOC_Os04g48480	exostosin family domain containing protein, expressed	-4.14
Os.50595.1.S1_at	LOC_Os03g39020	Kinesin motor domain domain containing protein, expressed	-4.14
Os.49859.1.S1_at	LOC_Os02g40070	AP2-like ethylene-responsive transcription factor PLETHORA 2, putative, expressed	-4.14
Os.27017.1.A1_at	CB633652	unknown protein	-4.14
Os.12866.1.S1_at	LOC_Os02g48360	pyrophosphate--fructose 6-phosphate 1-phosphotransferase subunit alpha, putative, expressed	-4.13
Os.48518.1.S1_at	LOC_Os01g67740	chromosome segregation protein, putative, expressed	-4.13
Os.18579.1.S1_at	LOC_Os12g41230	tesmin/TSO1-like CXC domain containing protein, expressed	-4.13
Os.9093.1.S1_at	LOC_Os06g05930	expressed protein	-4.13
Os.10156.1.S1_a_at	LOC_Os03g61260	ribosomal L18p/L5e family protein, putative, expressed	-4.12
Os.15436.1.S1_at	LOC_Os08g15460	preprotein translocase subunit secY, putative, expressed	-4.12
Os.4320.1.S1_at	LOC_Os03g03630	expressed protein	-4.12
Os.38052.1.S1_at	LOC_Os07g01860	expressed protein	-4.12
Os.11347.1.S1_at	LOC_Os01g59120	cyclin, putative, expressed	-4.12
Os.42759.1.S1_at	LOC_Os01g68830	expressed protein	-4.12
Os.53664.1.S1_s_at	LOC_Os09g38700	STRUBBELIG-RECEPTOR FAMILY 5 precursor, putative, expressed	-4.11
Os.51914.1.A1_at	LOC_Os05g37800	DUF740 domain containing protein, expressed	-4.11
Os.48426.1.A1_at	NM_001073210	hypothetical protein	-4.11
Os.49193.1.S1_at	LOC_Os05g32270	AP2 domain containing protein, expressed	-4.1
Os.7668.2.S1_x_at	LOC_Os04g17479	expressed protein	-4.1
OsAffx.32110.1.S1_at	LOC_Os12g40010	expressed protein	-4.1
Os.8271.1.S1_at	LOC_Os01g67500	armadillo/beta-catenin repeat family protein, putative, expressed	-4.09
Os.8007.1.S1_at	LOC_Os12g17910	T-complex protein, putative, expressed	-4.08
Os.51262.1.S1_at	LOC_Os03g45760	expressed protein	-4.08
Os.27142.1.S1_at	LOC_Os01g12560	3-methyl-2-oxobutanoate hydroxymethyltransferase, putative, expressed	-4.08
Os.10578.1.A1_at	LOC_Os03g20420	alpha-N-arabinofuranosidase A, putative, expressed	-4.08
Os.32434.1.S1_at	LOC_Os06g11510	expressed protein	-4.07
Os.46548.2.S1_x_at	LOC_Os10g39930	cytochrome P450 97B2, putative, expressed	-4.07
Os.22698.1.S1_at	CT836322	unknown protein	-4.07
Os.12636.1.S1_at	LOC_Os11g02830	protein kinase domain containing protein, expressed	-4.06
Os.51241.1.S1_at	LOC_Os11g35310	phytosulfokines precursor, putative	-4.06
Os.9590.1.S1_at	LOC_Os12g31810	cyclin, putative, expressed	-4.06
Os.11190.1.S1_at	LOC_Os04g33000	expressed protein	-4.05
OsAffx.26199.1.S1_x_at	LOC_Os04g28260	Kinesin motor domain domain containing protein, expressed	-4.05
OsAffx.25646.1.S1_at	LOC_Os03g49710	ribosomal protein S13p/S18e, putative, expressed	-4.05
Os.7475.1.S1_at	LOC_Os01g74450	aquaporin protein, putative, expressed	-4.04
Os.17091.1.S1_at	LOC_Os08g41040	expressed protein	-4.04
Os.53664.1.S1_at	LOC_Os09g38710	HEAT repeat family protein, putative, expressed	-4.04
Os.54139.1.S1_at	LOC_Os12g16210	zinc finger family protein, putative, expressed	-4.04
Os.40059.1.S1_at	LOC_Os02g58470	expressed protein	-4.04
OsAffx.15035.1.S1_at	LOC_Os05g40070	WRKY DNA-binding domain containing protein, expressed	-4.04
Os.15792.1.S1_at	LOC_Os06g08470	expressed protein	-4.04
Os.12348.2.S1_at	LOC_Os09g26340	Core histone H2A/H2B/H3/H4 domain containing protein, putative, expressed	-4.03
Os.50838.1.A1_at	LOC_Os04g56180	peroxidase precursor, putative, expressed	-4.03
Os.52438.1.S1_at	LOC_Os05g36010	OsSub47 - Putative Subtilisin homologue, expressed	-4.02
Os.24598.1.S1_at	LOC_Os07g32390	targeting protein-related, putative, expressed	-4.02
Os.12024.1.S1_at	LOC_Os06g43900	ribosomal protein L35, putative, expressed	-4.02
Os.7228.1.S1_at	LOC_Os02g51970	phosphate-induced protein 1 conserved region domain containing protein, expressed	-4.02
Os.8643.1.S1_at	LOC_Os03g14610	HVA22, putative, expressed	-4.01
Os.7112.1.S1_at	LOC_Os03g05500	DUF260 domain containing protein, putative, expressed	-4.01
Os.9234.1.S1_at	LOC_Os07g46540	condensin complex subunit 1, putative, expressed	-4.01
Os.14870.1.S1_at	LOC_Os03g34040	ribosomal protein, putative, expressed	-4
OsAffx.28364.1.S1_at	LOC_Os07g09520	expressed protein	-4
Os.8840.1.S1_at	LOC_Os02g48390	phosphoribosyl transferase, putative, expressed	-3.99
Os.46268.1.S1_at	LOC_Os10g02390	NAD(P)H-dependent oxidoreductase, putative, expressed	-3.99
Os.37967.1.S1_at	LOC_Os07g42420	3-oxoacyl-synthase, putative, expressed	-3.99
Os.10727.1.S1_at	LOC_Os04g52100	peptidase, M24 family protein, putative, expressed	-3.99
Os.12243.1.S1_at	LOC_Os01g59920	cysteine synthase, chloroplast precursor, putative, expressed	-3.99
OsAffx.24414.1.S1_at	LOC_Os02g25020	DNA binding protein, putative, expressed	-3.99
Os.32506.1.S1_at	LOC_Os06g47940	nifU, putative, expressed	-3.98
Os.50119.1.S1_at	LOC_Os02g36414	transporter family protein, putative, expressed	-3.98
Os.14855.1.S1_at	LOC_Os01g67570	PDE312/PTAC10, putative, expressed	-3.98
Os.6021.1.S1_at	LOC_Os03g14150	expressed protein	-3.97
Os.51945.1.S1_at	LOC_Os02g22020	MYB family transcription factor, putative, expressed	-3.97
OsAffx.3129.1.S1_x_at	LOC_Os03g04470	expressed protein	-3.97
OsAffx.28717.1.S1_at	LOC_Os07g32660	monocopper oxidase, putative, expressed	-3.97
Os.8272.1.S1_s_at	LOC_Os06g05350	whirly transcription factor domain containing protein, expressed	-3.97
Os.23411.1.S1_at	LOC_Os02g42660	sphingolipid delta desaturase, putative, expressed	-3.96
Os.46472.1.S1_at	LOC_Os10g07290	glycosyl hydrolases family 17, putative, expressed	-3.96
OsAffx.12451.1.S1_x_at	LOC_Os02g42220	transposon protein, putative, unclassified, expressed	-3.96
OsAffx.30988.1.S1_at	LOC_Os11g15300	SAM dependent carboxyl methyltransferase, putative, expressed	-3.96
Os.6763.1.S1_x_at	LOC_Os01g48710	heavy metal-associated domain containing protein, expressed	-3.96
Os.14358.1.S1_at	LOC_Os02g12730	beta-galactosidase precursor, putative, expressed	-3.95
Os.40422.1.S1_at	LOC_Os05g02300	Core histone H2A/H2B/H3/H4 domain containing protein, putative, expressed	-3.94
Os.54593.1.S1_at	LOC_Os08g43430	CXE carboxylesterase, putative, expressed	-3.94
Os.54245.1.S1_at	LOC_Os04g43230	expressed protein	-3.94
Os.27945.1.A1_x_at	LOC_Os04g59020	integral membrane protein, putative, expressed	-3.94
OsAffx.10060.1.S1_at	LOC_Os03g12660	cytochrome P450, putative, expressed	-3.93
Os.57147.1.S1_at	AK111026	unknown protein	-3.93
Os.12751.1.S1_at	LOC_Os02g48470	expressed protein	-3.92
Os.9945.1.S1_at	LOC_Os03g43410	OsIAA12 - Auxin-responsive Aux/IAA gene family member, expressed	-3.92
Os.47339.1.S1_x_at	LOC_Os05g32350	zinc finger, C3HC4 type domain containing protein, expressed	-3.92
Os.50389.1.S1_at	LOC_Os08g42870	expressed protein	-3.92
Os.9930.1.S1_at	LOC_Os02g33060	expressed protein	-3.92
Os.5826.2.S1_a_at	LOC_Os03g03600	fasciclin-like arabinogalactan protein, putative, expressed	-3.91
Os.49751.1.S1_at	LOC_Os03g51970	growth-regulating factor, putative, expressed	-3.91
Os.31950.1.S1_at	LOC_Os06g03710	DELLA protein SLR1, putative, expressed	-3.91
Os.9261.1.A1_at	LOC_Os05g41640	phosphoglycerate kinase protein, putative, expressed	-3.9
Os.18234.1.S1_at	LOC_Os07g32590	peptidase, M24 family protein, putative, expressed	-3.9
Os.37647.2.S1_at	LOC_Os06g16240	expressed protein	-3.9
Os.26082.1.S1_s_at	LOC_Os02g15810	HMG1/2, putative, expressed	-3.9
Os.52233.1.S1_at	LOC_Os01g02890	phosphatidylserine synthase, putative	-3.9
Os.11557.1.S1_at	LOC_Os07g49360	peroxidase precursor, putative, expressed	-3.9
Os.2413.1.S1_x_at	LOC_Os04g28260	Kinesin motor domain domain containing protein, expressed	-3.9
Os.6763.1.S1_at	LOC_Os01g48710	heavy metal-associated domain containing protein, expressed	-3.9
Os.10772.1.S1_x_at	LOC_Os06g06250	GDSL-like lipase/acylhydrolase, putative, expressed	-3.89
Os.9854.1.S1_a_at	LOC_Os04g48160	IQ calmodulin-binding motif family protein, putative, expressed	-3.89
Os.27709.1.S1_a_at	LOC_Os01g13570	phosphoglycerate mutase, putative, expressed	-3.89
Os.23621.1.S1_a_at	LOC_Os06g02340	OsFBX183 - F-box domain containing protein, expressed	-3.89
Os.18364.1.S1_at	LOC_Os04g48760	leucine-rich repeat family protein, putative, expressed	-3.89
Os.3435.2.S1_x_at	LOC_Os05g48150	transposon protein, putative, unclassified, expressed	-3.89
Os.26537.1.S1_at	LOC_Os01g70520	Os1bglu5 - beta-glucosidase homologue, similar to G. max isohydroxyurate hydrolase, expressed	-3.88
Os.18568.1.S1_at	LOC_Os04g15800	expressed protein	-3.88
Os.25239.1.S1_a_at	LOC_Os01g72800	signal recognition particle receptor, putative, expressed	-3.87
Os.51682.1.S1_at	LOC_Os03g02290	kinesin motor domain containing protein, putative, expressed	-3.87
Os.51533.1.S1_at	LOC_Os06g34650	zinc finger, C3HC4 type domain containing protein, expressed	-3.87
Os.24720.1.S1_at	LOC_Os05g49220	GTP-binding protein, putative, expressed	-3.87
Os.6230.1.S1_at	LOC_Os03g64350	rhodanese-like domain containing protein, putative, expressed	-3.87
OsAffx.30628.1.S1_at	LOC_Os10g31620	glycine-rich cell wall structural protein 2 precursor, putative, expressed	-3.87
Os.32680.1.S1_at	LOC_Os07g05190	leucine-rich repeat family protein, putative, expressed	-3.86
OsAffx.24745.1.S1_at	LOC_Os02g45940	Core histone H2A/H2B/H3/H4 domain containing protein, putative, expressed	-3.86
Os.5060.1.S1_at	LOC_Os08g40170	cyclin-dependent kinase B2-1, putative, expressed	-3.85
Os.24008.1.S2_at	LOC_Os05g32170	TKL_IRAK_CR4L.5 - The CR4L subfamily has homology with Crinkly4, expressed	-3.85
Os.8597.1.S1_at	LOC_Os03g02040	remorin, putative, expressed	-3.85
Os.40421.1.S1_at	LOC_Os01g20780	anther-specific protein SF18 precursor, putative, expressed	-3.85
Os.4958.1.A1_at	LOC_Os01g68830	expressed protein	-3.85
Os.12452.1.S1_s_at	LOC_Os08g36910	alpha-amylase precursor, putative, expressed	-3.85
Os.9246.1.S1_at	LOC_Os04g47580	cyclin, putative, expressed	-3.84
Os.54077.1.S1_at	LOC_Os11g02740	expressed protein	-3.84
Os.32222.1.S1_at	LOC_Os01g20950	sulfotransferase domain containing protein, expressed	-3.84
Os.17927.2.S1_x_at	LOC_Os04g39430	cytochrome P450, putative, expressed	-3.84
Os.47453.1.A1_s_at	LOC_Os12g39640	MYB family transcription factor, putative, expressed	-3.84
Os.47356.1.A1_at	LOC_Os10g31930	shugoshin-1, putative, expressed	-3.83
OsAffx.23634.2.S1_x_at	LOC_Os01g42320	aspartic proteinase nepenthesin-2 precursor, putative	-3.83
Os.11443.1.S1_a_at	LOC_Os01g65630	expressed protein	-3.82
Os.15896.1.S1_at	LOC_Os10g18090	conserved hypothetical protein	-3.82
Os.15705.1.S1_x_at	LOC_Os05g43530	CSLC7 - cellulose synthase-like family C, expressed	-3.82
Os.5185.1.S1_at	LOC_Os07g48390	proline-rich protein, putative, expressed	-3.82
Os.28098.1.S1_at	LOC_Os10g32810	beta-amylase, putative, expressed	-3.81
Os.48703.1.S1_at	LOC_Os09g37510	DUF292 domain containing protein, expressed	-3.81
Os.8696.1.S1_x_at	LOC_Os08g02250	IQ calmodulin-binding motif domain containing protein, expressed	-3.81
Os.47386.1.S1_at	LOC_Os09g25570	aspartic proteinase, putative, expressed	-3.81
Os.11246.1.S1_at	LOC_Os01g02940	glycosyltransferase protein, putative, expressed	-3.81
Os.16980.1.S1_s_at	LOC_Os01g07560	receptor-like protein kinase 2 precursor, putative, expressed	-3.81
Os.6815.1.S1_at	LOC_Os06g50050	AAA-type ATPase family protein, putative	-3.81
Os.8558.1.S1_at	LOC_Os02g11770	expressed protein	-3.8
Os.51114.1.S1_x_at	LOC_Os04g46780	MSP domain containing protein, expressed	-3.8
Os.47370.1.S1_at	LOC_Os10g31630	expressed protein	-3.8
Os.5197.1.S1_at	LOC_Os01g46950	aldose 1-epimerase, putative, expressed	-3.79
Os.5808.1.S1_at	LOC_Os09g16920	desaturase/cytochrome b5 protein, putative, expressed	-3.79
Os.7971.1.S1_x_at	LOC_Os01g47330	ribosomal protein L7/L12 C-terminal domain containing protein, expressed	-3.79
Os.26575.1.S1_at	LOC_Os02g47180	WD repeat-containing protein, putative, expressed	-3.79
Os.45948.1.A1_at	NM_001050861	hypothetical protein	-3.79
Os.48054.1.S1_at	LOC_Os09g38450	expressed protein	-3.78
Os.53423.1.S1_at	LOC_Os02g51640	expressed protein	-3.78
Os.56085.1.S1_at	LOC_Os06g43770	expressed protein	-3.78
Os.10246.4.S1_x_at	LOC_Os06g06510	histone H3, putative, expressed	-3.78
Os.18752.2.S1_x_at	LOC_Os10g19180	zinc finger family protein, putative, expressed	-3.78
OsAffx.29165.1.S1_at	LOC_Os08g12840	FabA-like domain containing protein, expressed	-3.78
OsAffx.5019.1.S1_at	LOC_Os06g35630	reticuline oxidase-like protein precursor, putative, expressed	-3.78
Os.5210.1.S1_at	LOC_Os08g39370	citrate transporter, putative, expressed	-3.77
Os.9967.2.S1_x_at	LOC_Os07g34580	glycosyl hydrolases family 16, putative, expressed	-3.77
Os.11465.1.S1_at	LOC_Os11g33270	glycosyl hydrolases family 16, putative, expressed	-3.77
Os.23656.1.A1_at	LOC_Os04g57650	expressed protein	-3.77
Os.46347.1.A1_at	NM_001054474	hypothetical protein	-3.77
Os.7679.1.S1_at	LOC_Os07g23990	tetratricopeptide repeat domain containing protein, putative, expressed	-3.76
Os.17502.1.S1_at	LOC_Os11g32880	DEAD-box ATP-dependent RNA helicase, putative, expressed	-3.76
Os.14271.1.S1_at	LOC_Os07g43810	RNA recognition motif containing protein, putative, expressed	-3.76
Os.23942.1.A1_at	LOC_Os02g35180	OsRR2 type-A response regulator, expressed	-3.76
Os.52453.1.S1_at	LOC_Os06g17490	expressed protein	-3.76
Os.4421.1.S1_at	LOC_Os06g01490	monocopper oxidase, putative, expressed	-3.75
Os.53575.1.S1_s_at	LOC_Os03g21970	basic helix-loop-helix domain containing protein, expressed	-3.75
Os.8520.1.S1_at	LOC_Os06g22690	bundle sheath defective protein 2, putative, expressed	-3.75
OsAffx.21077.1.S1_at	NM_194147.1	unknown protein	-3.75
Os.47592.1.A1_at	LOC_Os10g31630	expressed protein	-3.75
Os.27943.1.S1_a_at	LOC_Os01g50030	CPuORF25 - conserved peptide uORF-containing transcript, expressed	-3.74
Os.16894.1.S1_at	LOC_Os05g32140	NAD dependent epimerase/dehydratase family protein, putative, expressed	-3.74
Os.49492.1.S1_at	LOC_Os02g50910	expressed protein	-3.74
Os.56185.1.S1_x_at	LOC_Os04g53730	expressed protein	-3.74
Os.52266.1.S1_at	LOC_Os07g14910	expressed protein	-3.74
Os.15780.1.S1_at	LOC_Os02g08220	expressed protein	-3.73
Os.54303.1.S1_at	LOC_Os04g43300	BRCA1 C Terminus domain containing protein, expressed	-3.73
OsAffx.11449.1.S1_at	LOC_Os01g42960	TTL1, putative, expressed	-3.73
OsAffx.15379.2.S1_x_at	LOC_Os06g11990	expressed protein	-3.73
Os.9276.1.S1_s_at	LOC_Os07g07900	expressed protein	-3.73
Os.24496.1.S1_at	LOC_Os01g13490	expressed protein	-3.72
Os.51586.1.S1_at	LOC_Os06g12660	NHL repeat-containing protein, putative, expressed	-3.72
Os.50602.1.S1_at	LOC_Os03g05070	exostosin family domain containing protein, expressed	-3.72
Os.8247.1.S1_at	LOC_Os03g51150	expressed protein	-3.72
Os.21891.1.S1_at	LOC_Os06g44750	AP2 domain containing protein, expressed	-3.72
Os.32734.1.S1_at	LOC_Os08g32600	STE_MEKK_ste11_MAP3K.21 - STE kinases include homologs to sterile 7, sterile 11 and sterile 20 from yeast, expressed	-3.71
Os.49192.1.S1_at	LOC_Os12g17530	expressed protein	-3.71
Os.52136.1.S1_at	LOC_Os03g59430	uncharacterized glycosyltransferase, putative, expressed	-3.71
Os.56031.1.S1_at	LOC_Os05g11250	lachrymatory factor synthase, putative, expressed	-3.71
Os.8252.1.S1_s_at	LOC_Os01g34690	expressed protein	-3.7
Os.4628.1.S1_at	LOC_Os04g38914	expressed protein	-3.7
Os.6862.2.A1_at	LOC_Os09g23550	dehydrogenase, putative, expressed	-3.7
OsAffx.14261.4.S1_x_at	LOC_Os03g21800	bZIP transcription factor family protein, putative, expressed	-3.7
Os.48647.1.A1_at	LOC_Os01g47780	fasciclin domain containing protein, expressed	-3.7
Os.24613.1.S1_at	LOC_Os12g07160	plant protein of unknown function DUF869 domain containing protein, expressed	-3.69
Os.19803.5.S1_at	LOC_Os01g05900	Core histone H2A/H2B/H3/H4 domain containing protein, putative	-3.69
OsAffx.17009.1.S1_x_at	LOC_Os08g15420	CSLC3 - cellulose synthase-like family C, expressed	-3.69
OsAffx.12732.1.S1_s_at	LOC_Os03g04660	cytochrome P450 86A1, putative, expressed	-3.69
Os.5908.1.S1_at	NM_001050349	arabinogalactan protein-like	-3.69
Os.51744.1.A1_at	NM_001067340	putative pherophorin-dz1 protein	-3.69
Os.32739.1.S1_at	NM_001049721	putative KIF3 protein	-3.69
Os.51967.1.S1_at	AK064429	hypothetical protein	-3.69
Os.9731.1.S1_at	LOC_Os12g36810	polygalacturonase, putative, expressed	-3.68
Os.20295.1.S1_at	LOC_Os02g04730	cycloartenol synthase, putative, expressed	-3.68
OsAffx.20285.2.S1_at	LOC_Os05g43530	CSLC7 - cellulose synthase-like family C, expressed	-3.68
Os.7893.1.S1_at	LOC_Os09g37910	HMG1/2, putative, expressed	-3.67
Os.8314.1.S1_at	LOC_Os04g59330	expressed protein	-3.67
Os.23164.1.S1_a_at	LOC_Os07g39980	GA22009-PA, putative, expressed	-3.67
Os.53525.1.S1_at	LOC_Os01g59880	inositol-1, 4, 5-trisphosphate 5-phosphatase, putative, expressed	-3.67
Os.33874.2.A1_x_at	LOC_Os07g44830	proline-rich family protein, putative, expressed	-3.67
Os.257.1.S1_at	LOC_Os04g59380	ZOS4-14 - C2H2 zinc finger protein, expressed	-3.67
Os.12614.1.A1_at	NM_001074079	NB-ARC domain containing protein, expressed	-3.67
Os.11152.1.S1_at	LOC_Os01g54540	ribosomal protein L13, putative, expressed	-3.66
Os.32160.1.S1_at	LOC_Os01g52710	glycosyl transferase 8 domain containing protein, putative, expressed	-3.66
Os.18577.1.S1_at	LOC_Os03g38010	nuf2 family protein, expressed	-3.66
Os.46580.1.S1_at	LOC_Os10g19200	vegetative cell wall protein gp1 precursor, putative, expressed	-3.66
Os.26798.1.S1_at	NM_001073488	Elongation factor TS family protein, expressed	-3.66
Os.26553.1.S1_s_at	LOC_Os02g13100	protein phosphatase 2C, putative, expressed	-3.65
OsAffx.12765.1.S1_x_at	LOC_Os03g07450	homeobox associated leucine zipper, putative, expressed	-3.65
Os.34624.1.S1_at	LOC_Os03g38540	folic acid binding protein, putative, expressed	-3.65
Os.53716.1.S1_at	LOC_Os03g11230	expressed protein	-3.65
Os.21784.1.S1_at	LOC_Os08g36140	expressed protein	-3.65
Os.38988.1.S1_at	AK111858	hypothetical protein	-3.65
Os.10426.1.S1_at	LOC_Os03g04470	expressed protein	-3.64
Os.6028.1.S1_at	LOC_Os04g40940	mitotic spindle checkpoint protein MAD2, putative, expressed	-3.64
Os.47316.2.S1_at	LOC_Os11g01620	inactive receptor kinase At2g26730 precursor, putative, expressed	-3.64
Os.14283.1.A1_at	LOC_Os02g06290	rhodanese-like domain containing protein, putative, expressed	-3.64
Os.7934.1.S1_at	LOC_Os04g58730	AT hook motif domain containing protein, expressed	-3.63
Os.24663.1.S1_s_at	LOC_Os02g51480	PPR repeat domain containing protein, putative, expressed	-3.63
Os.7935.1.S1_at	LOC_Os07g46852	sex determination protein tasselseed-2, putative, expressed	-3.63
Os.48853.1.S1_at	LOC_Os06g24540	expressed protein	-3.63
OsAffx.15178.1.S1_s_at	LOC_Os05g50340	MYB family transcription factor, putative, expressed	-3.63
Os.49233.1.S1_at	AK068287	unknown protein	-3.63
Os.47947.1.A1_at	LOC_Os08g37390	cyclin, putative, expressed	-3.62
Os.27630.1.A1_at	LOC_Os07g38300	ribosome recycling factor, putative, expressed	-3.62
OsAffx.12764.2.S1_at	LOC_Os03g07350	CSLA4 - cellulose synthase-like family A; mannan synthase, expressed	-3.62
Os.2243.2.S1_at	LOC_Os03g03350	polygalacturonase, putative, expressed	-3.61
Os.27449.1.S1_at	LOC_Os02g49326	SET domain-containing protein, putative, expressed	-3.61
Os.40415.1.A1_s_at	LOC_Os05g49060	uncharacterized protein ycf23, putative, expressed	-3.61
Os.27297.1.A1_s_at	AK067344	unknown protein	-3.61
Os.6275.1.S1_at	LOC_Os01g67110	expressed protein	-3.6
Os.8660.1.S1_at	LOC_Os08g38320	AGC_PVPK_like_kin82y.14 - ACG kinases include homologs to PKA, PKG and PKC, expressed	-3.6
Os.18734.1.S1_at	LOC_Os03g01700	expressed protein	-3.6
Os.2365.1.S1_at	LOC_Os06g04870	homeobox associated leucine zipper, putative, expressed	-3.59
Os.37247.1.S1_at	LOC_Os11g02450	elongation factor P, putative, expressed	-3.59
Os.53834.1.S1_at	LOC_Os03g17960	expressed protein	-3.59
Os.12348.5.S1_at	LOC_Os05g38740	Core histone H2A/H2B/H3/H4 domain containing protein, putative, expressed	-3.59
OsAffx.14129.1.S1_at	LOC_Os04g34230	RING-H2 finger protein, putative, expressed	-3.59
Os.27945.1.A1_at	LOC_Os04g59020	integral membrane protein, putative, expressed	-3.59
OsAffx.24314.1.S1_at	Os02g0291400	putative calcineurin B	-3.59
Os.18687.1.S1_a_at	LOC_Os02g47420	ATROPGEF7/ROPGEF7, putative, expressed	-3.58
Os.55417.1.S1_at	LOC_Os08g15420	CSLC3 - cellulose synthase-like family C, expressed	-3.58
Os.56976.1.S1_at	LOC_Os12g38320	expressed protein	-3.58
Os.18972.1.S1_at	LOC_Os06g22810	TKL_IRAK_CrRLK1L-1.14 - The CrRLK1L-1 subfamily has homology to the CrRLK1L homolog, expressed	-3.58
Os.34624.2.S1_s_at	LOC_Os03g38540	folic acid binding protein, putative, expressed	-3.57
OsAffx.26608.1.S1_x_at	AK105961	multidrug resistance protein 11, putative, expressed	-3.57
Os.55098.1.S1_at	AK107487	hypothetical protein	-3.57
Os.4755.1.S1_at	LOC_Os12g34510	Core histone H2A/H2B/H3/H4 domain containing protein, putative, expressed	-3.56
Os.48045.1.S1_at	LOC_Os08g44420	kinesin-related protein, putative, expressed	-3.56
OsAffx.26384.8.S1_x_at	LOC_Os05g09400	30S ribosomal protein S31, chloroplast precursor, putative, expressed	-3.56
Os.9118.1.S1_at	LOC_Os05g49060	uncharacterized protein ycf23, putative, expressed	-3.56
Os.24379.1.A1_at	LOC_Os02g44900	expressed protein	-3.56
Os.34118.1.S1_at	AK072776	hypothetical protein	-3.56
Os.52645.1.S1_at	LOC_Os06g17390	auxin-independent growth promoter protein, putative, expressed	-3.55
Os.7259.1.S1_at	LOC_Os02g25060	NTMC2Type1.2 protein, putative, expressed	-3.55
Os.6427.1.S1_at	LOC_Os10g35580	ATEB1A-like microtubule associated protein, putative, expressed	-3.55
OsAffx.27307.1.S1_at	LOC_Os05g44400	GATA zinc finger domain containing protein, expressed	-3.55
Os.50938.1.S1_at	LOC_Os11g04190	auxin efflux carrier component, putative, expressed	-3.54
Os.38416.1.A1_at	LOC_Os03g50270	expressed protein	-3.54
Os.28031.1.S1_at	LOC_Os06g45610	expressed protein	-3.54
Os.11578.1.S1_at	LOC_Os08g40160	thylakoid lumen protein, chloroplast precursor, putative, expressed	-3.54
Os.24025.1.S1_s_at	LOC_Os11g03160	glycosyl transferase, family 8, putative, expressed	-3.53
Os.16605.1.S1_at	LOC_Os10g30280	OsFBX386 - F-box domain containing protein, expressed	-3.53
Os.1500.2.S1_x_at	LOC_Os01g43070	psbP-related thylakoid lumenal protein 4, chloroplast precursor, putative, expressed	-3.53
Os.6192.1.S1_at	LOC_Os03g02460	retinol dehydrogenase, putative, expressed	-3.52
Os.5025.1.S1_at	LOC_Os02g09630	GA20292-PA, putative, expressed	-3.52
Os.6645.1.S1_at	LOC_Os07g25050	thionin-like peptide, putative	-3.52
OsAffx.28981.1.S1_at	LOC_Os08g01710	GLTP domain containing protein, putative, expressed	-3.52
Os.26705.1.S1_at	LOC_Os07g38590	carboxyl-terminal peptidase, putative, expressed	-3.51
Os.8618.1.S1_at	LOC_Os05g44810	OsIAA18 - Auxin-responsive Aux/IAA gene family member, expressed	-3.51
OsAffx.31451.1.S1_at	LOC_Os11g42950	expressed protein	-3.51
Os.11671.1.S1_at	LOC_Os02g02390	S1 RNA binding domain containing protein, expressed	-3.5
Os.5206.1.S1_at	LOC_Os02g51790	ribosomal protein L29, putative, expressed	-3.5
Os.7793.1.S1_at	LOC_Os11g31570	expressed protein	-3.5
Os.37016.2.S1_x_at	LOC_Os01g01680	expressed protein	-3.5
Os.18752.1.S1_at	LOC_Os10g19180	zinc finger family protein, putative, expressed	-3.5
Os.8696.1.S1_at	LOC_Os08g02250	IQ calmodulin-binding motif domain containing protein, expressed	-3.49
Os.26888.1.A1_at	NM_001059102	hypothetical protein	-3.49
Os.16862.1.S1_s_at	LOC_Os03g02610	glycosyl hydrolases family 16 protein, protein, expressed	-3.48
Os.24965.1.S1_at	AK070313	kinesin-4, putative,expressed	-3.48
Os.37466.1.S1_s_at	LOC_Os03g14610	HVA22, putative, expressed	-3.47
Os.14404.1.S1_at	LOC_Os02g38820	expressed protein	-3.47
Os.8039.1.S1_at	LOC_Os03g46640	deoxyuridine 5-triphosphate nucleotidohydrolase, putative, expressed	-3.47
Os.27059.1.S1_at	LOC_Os08g10070	protein kinase, putative, expressed	-3.47
Os.11210.1.S1_at	LOC_Os12g37610	ribosomal protein S6, putative, expressed	-3.47
OsAffx.30963.1.S1_at	LOC_Os11g13850	rieske domain containing protein, expressed	-3.47
Os.8465.1.S1_a_at	LOC_Os12g37530	expressed protein	-3.46
Os.50118.1.S1_at	LOC_Os03g03860	expressed protein	-3.46
Os.24564.1.A1_at	LOC_Os12g24550	expressed protein	-3.46
Os.54081.1.S1_at	LOC_Os03g39432	CPuORF31 - conserved peptide uORF-containing transcript, expressed	-3.46
Os.52185.1.A1_at	LOC_Os04g35790	GLTP domain containing protein, putative, expressed	-3.45
Os.50750.1.S1_at	LOC_Os03g02190	protein kinase domain containing protein, expressed	-3.45
Os.52646.1.S1_at	LOC_Os05g03640	flavonol synthase/flavanone 3-hydroxylase, putative, expressed	-3.45
Os.18739.1.S1_at	LOC_Os01g63280	tyrosine protein kinase domain containing protein, putative, expressed	-3.45
Os.9708.1.S1_at	LOC_Os06g35630	reticuline oxidase-like protein precursor, putative, expressed	-3.45
Os.26720.1.S1_at	LOC_Os05g50990	TTL3, putative, expressed	-3.44
Os.9556.1.S1_at	LOC_Os12g44060	nodulin, putative, expressed	-3.44
OsAffx.27508.100.S1_s_at	LOC_Os10g36924	aquaporin protein, putative, expressed	-3.44
Os.8117.1.S1_at	LOC_Os04g36062	expressed protein	-3.43
Os.56170.1.S1_at	LOC_Os06g34660	X8 domain containing protein, expressed	-3.43
Os.50280.1.S1_at	LOC_Os04g44850	glycosyl transferase 8 domain containing protein, putative, expressed	-3.43
OsAffx.24726.1.S1_s_at	LOC_Os02g44710	expressed protein	-3.43
Os.49435.1.S1_at	LOC_Os02g48830	microtubule associated protein, putative, expressed	-3.42
Os.47421.1.S1_at	LOC_Os05g37200	solute carrier family 35 member F2, putative, expressed	-3.42
Os.11399.1.S1_at	LOC_Os05g28200	prenyltransferase, putative, expressed	-3.42
Os.7131.1.S1_at	LOC_Os03g56782	hypothetical protein	-3.42
OsAffx.15015.1.S1_at	LOC_Os05g38760	Core histone H2A/H2B/H3/H4 domain containing protein, putative	-3.42
Os.15338.1.S1_a_at	LOC_Os01g34060	MYB family transcription factor, putative, expressed	-3.41
Os.14564.1.S1_at	LOC_Os01g10950	peptide-N4-asparagine amidase A, putative, expressed	-3.41
Os.34202.1.S2_at	LOC_Os02g47150	DNA topoisomerase 2, putative, expressed	-3.41
Os.25548.1.A1_at	LOC_Os01g64010	dual specificity protein phosphatase, putative, expressed	-3.41
Os.35149.1.S1_at	LOC_Os01g63870	nucleobase-ascorbate transporter, putative, expressed	-3.41
Os.14494.1.S1_at	LOC_Os08g23140	expressed protein	-3.41
OsAffx.11813.1.S1_at	LOC_Os01g71170	classical arabinogalactan protein 26 precursor, putative, expressed	-3.41
OsAffx.26662.1.S1_x_at	LOC_Os04g59020	integral membrane protein, putative, expressed	-3.41
Os.3241.1.S1_at	AK068326	expressed protein	-3.41
Os.55338.1.S1_at	AK107898	DNA binding protein,putative, expressed	-3.41
Os.8842.1.S1_at	LOC_Os07g32620	anthocyanidin 5,3-O-glucosyltransferase, putative, expressed	-3.4
Os.47314.1.S1_at	LOC_Os08g39100	protein phosphatase 2C, putative, expressed	-3.4
Os.56087.1.S1_at	LOC_Os06g40850	IQ calmodulin-binding motif family protein, putative, expressed	-3.4
Os.7994.1.S1_at	LOC_Os04g45490	elongation factor, putative, expressed	-3.4
OsAffx.13016.1.S1_x_at	LOC_Os03g25150	transposon protein, putative, unclassified, expressed	-3.4
Os.5823.1.S1_at	AK109216	hypothetical protein	-3.4
Os.47127.1.A1_at	CB964703	unknown protein	-3.4
Os.8251.1.S1_at	LOC_Os03g13010	U-box domain containing protein, expressed	-3.39
OsAffx.26050.37.S1_s_at	LOC_Os01g58020	ribulose bisphosphate carboxylase large chain precursor, putative	-3.39
Os.10107.2.S1_x_at	LOC_Os04g58700	expressed protein	-3.39
Os.5601.1.S1_at	LOC_Os09g32290	FAD dependent oxidoreductase domain containing protein, expressed	-3.38
OsAffx.14829.2.S1_x_at	LOC_Os05g23350	glycosyl hydrolase family 10 protein, putative, expressed	-3.38
Os.24025.1.S1_at	LOC_Os11g03160	glycosyl transferase, family 8, putative, expressed	-3.37
Os.15898.1.S1_at	LOC_Os09g28580	expressed protein	-3.37
Os.26988.1.A1_at	LOC_Os10g08018	expressed protein	-3.37
Os.20657.1.S1_at	LOC_Os08g27040	lipid phosphatase protein, putative, expressed	-3.37
Os.4371.1.S1_a_at	LOC_Os06g06790	OsPDIL1-5 protein disulfide isomerase PDIL1-5, expressed	-3.36
Os.15249.1.S1_at	LOC_Os03g63930	acyl carrier protein, putative, expressed	-3.36
Os.10107.1.S1_at	LOC_Os04g58700	expressed protein	-3.36
Os.51112.1.S1_at	LOC_Os03g50860	histidine kinase, putative, expressed	-3.36
Os.50909.1.S1_at	LOC_Os03g55120	plastocyanin-like domain containing protein, putative, expressed	-3.36
Os.26888.1.A1_s_at	NM_001059102	Protein kinase domain containing protein	-3.36
Os.12053.1.S1_at	LOC_Os05g32220	L1P family of ribosomal proteins domain containing protein, expressed	-3.35
Os.18839.1.S1_at	LOC_Os02g51910	cytokinin-O-glucosyltransferase 2, putative, expressed	-3.35
Os.49553.1.S1_at	LOC_Os04g30720	kinesin motor domain containing protein, putative, expressed	-3.35
Os.32813.1.A1_at	LOC_Os04g58180	WD-40 repeat family protein, putative, expressed	-3.35
Os.3435.1.S1_at	LOC_Os05g48150	transposon protein, putative, unclassified, expressed	-3.35
OsAffx.14314.1.S1_x_at	LOC_Os04g47520	growth regulator related protein, putative, expressed	-3.35
Os.49711.1.S1_at	LOC_Os08g35110	OsSAUR33 - Auxin-responsive SAUR gene family member, expressed	-3.34
Os.6831.1.S1_a_at	LOC_Os08g44290	RNA recognition motif containing protein, putative, expressed	-3.34
Os.55284.1.S1_at	LOC_Os05g07140	zinc finger, C3HC4 type domain containing protein, expressed	-3.34
Os.46814.1.S1_at	LOC_Os10g20260	CSLF7 - cellulose synthase-like family F; beta1,3;1,4 glucan synthase, expressed	-3.33
Os.21280.1.S1_at	LOC_Os12g25490	O-methyltransferase, putative, expressed	-3.33
Os.26538.1.S1_at	LOC_Os03g21800	bZIP transcription factor family protein, putative, expressed	-3.32
Os.10772.1.S1_at	LOC_Os06g06250	GDSL-like lipase/acylhydrolase, putative, expressed	-3.32
Os.9043.1.S1_at	LOC_Os06g03720	ribonucleoside-diphosphate reductase small chain, putative, expressed	-3.32
Os.47919.1.A1_s_at	LOC_Os05g33030	kinesin motor domain containing protein, putative, expressed	-3.32
Os.35273.1.S1_at	LOC_Os07g29240	expressed protein	-3.32
Os.26490.1.S1_at	LOC_Os10g35644	expressed protein	-3.32
Os.4370.2.S1_x_at	LOC_Os06g06780	harpin-induced protein, putative, expressed	-3.32
OsAffx.6270.1.S1_s_at	LOC_Os09g14450	pollen signalling protein with adenylyl cyclase activity, putative, expressed	-3.32
OsAffx.7026.1.S1_at	LOC_Os11g06820	transmembrane amino acid transporter protein, putative, expressed	-3.32
Os.7986.1.S1_at	LOC_Os03g03910	catalase domain containing protein, expressed	-3.31
Os.19186.1.S1_at	LOC_Os02g57620	Citrate transporter protein, putative, expressed	-3.31
Os.32564.1.S2_at	LOC_Os01g54420	dynamin family protein, putative, expressed	-3.31
Os.37707.1.S1_at	LOC_Os01g07250	saposin-like type B, region 1 family protein, putative, expressed	-3.31
Os.44937.1.S1_at	LOC_Os03g60810	lectin-like receptor kinase, putative, expressed	-3.31
Os.11558.1.S1_at	LOC_Os01g16450	peroxidase precursor, putative, expressed	-3.3
Os.20702.1.S1_at	LOC_Os04g53230	aminomethyltransferase, putative, expressed	-3.3
Os.53919.1.S1_at	LOC_Os02g09220	cytochrome P450, putative, expressed	-3.3
Os.55385.1.S1_at	LOC_Os01g15970	expressed protein	-3.3
Os.7506.1.S1_at	LOC_Os02g47450	expressed protein	-3.3
Os.50931.1.S1_at	LOC_Os02g44860	GDSL-like lipase/acylhydrolase, putative, expressed	-3.29
Os.17079.1.S1_at	LOC_Os04g58420	MLO domain containing protein, putative, expressed	-3.29
Os.17804.2.S1_at	LOC_Os07g07646	expressed protein	-3.29
Os.56104.1.A1_at	LOC_Os02g39490	carbonyl reductase 3, putative, expressed	-3.29
Os.6792.1.S1_at	LOC_Os10g39300	aspartic proteinase nepenthesin, putative, expressed	-3.28
Os.25548.1.A1_x_at	LOC_Os01g64010	dual specificity protein phosphatase, putative, expressed	-3.28
Os.52110.1.S1_at	LOC_Os07g30110	expressed protein	-3.28
Os.50909.2.S1_s_at	LOC_Os03g55120	plastocyanin-like domain containing protein, putative, expressed	-3.28
Os.46297.1.S1_at	LOC_Os07g33360	expressed protein	-3.28
Os.7941.2.S1_a_at	LOC_Os01g41710	chlorophyll A-B binding protein, putative, expressed	-3.27
Os.7559.1.S1_at	LOC_Os05g35340	expressed protein	-3.27
Os.36995.1.S1_at	LOC_Os07g02440	peroxidase precursor, putative, expressed	-3.27
Os.15089.1.S1_at	LOC_Os07g05010	helix-loop-helix DNA-binding domain containing protein, expressed	-3.27
Os.9818.1.S1_at	LOC_Os02g52260	expressed protein	-3.27
Os.47923.2.A1_at	LOC_Os12g43670	ergosterol biosynthetic protein 28, putative, expressed	-3.27
Os.54625.1.S1_at	LOC_Os12g42020	AGC_PVPK_like_kin82y.20 - ACG kinases include homologs to PKA, PKG and PKC, expressed	-3.26
Os.36566.2.S1_at	LOC_Os01g13660	expressed protein	-3.26
Os.49159.1.A1_x_at	LOC_Os05g32970	expressed protein	-3.26
Os.6203.1.S1_at	LOC_Os09g32250	DNA repair ATPase-related, putative, expressed	-3.26
Os.5832.1.S1_at	LOC_Os01g64490	protein kinase domain containing protein, expressed	-3.26
Os.10317.1.S1_at	LOC_Os04g39280	ATPOT1, putative, expressed	-3.26
Os.27918.1.A1_at	LOC_Os03g05530	nodulin, putative, expressed	-3.26
Os.11708.1.S1_at	LOC_Os03g10650	cyclin, putative, expressed	-3.25
Os.742.1.S1_x_at	LOC_Os01g04720	leucine-rich repeat protein-related, putative, expressed	-3.25
Os.33081.1.S1_at	LOC_Os03g39740	expressed protein	-3.25
Os.57344.1.S1_at	LOC_Os03g17150	ZOS3-09 - C2H2 zinc finger protein, expressed	-3.25
Os.36498.1.S1_at	AK063245	hypothetical protein	-3.25
Os.27696.1.S1_at	LOC_Os11g25260	nucleoside-triphosphatase, putative, expressed	-3.24
Os.53603.1.S1_at	LOC_Os12g42700	expressed protein	-3.24
OsAffx.23175.1.S1_x_at	LOC_Os01g09880	harpin-induced protein 1 domain containing protein, expressed	-3.24
OsAffx.27695.1.S1_at	LOC_Os06g18880	cadmium tolerance factor, putative	-3.24
Os.52469.1.S1_at	AK067317	unknown protein	-3.24
Os.49621.1.S1_at	LOC_Os07g25590	decarboxylase, putative, expressed	-3.23
Os.15251.1.S1_at	LOC_Os03g55950	H-BTB1 - Bric-a-Brac, Tramtrack, Broad Complex BTB domain with H family conserved sequence, expressed	-3.23
Os.42388.1.S1_x_at	BGIOSSFCE004044.1	TGACG-sequence-specific DNA-binding protein TGA-2.1, putative, expressed	-3.23
Os.4177.1.S1_at	LOC_Os03g55930	ribosomal protein, putative, expressed	-3.22
Os.14194.1.S1_at	LOC_Os03g59640	magnesium-chelatase subunit chlD, chloroplast precursor, putative, expressed	-3.22
Os.9868.1.S1_at	LOC_Os09g38772	MOSC domain-containing protein, mitochondrial precursor, putative, expressed	-3.22
Os.47926.1.S1_at	LOC_Os02g38970	expressed protein	-3.22
Os.52641.1.S1_at	LOC_Os09g30486	fasciclin domain containing protein, expressed	-3.22
Os.55718.1.S1_at	LOC_Os12g44320	carbohydrate binding protein, putative, expressed	-3.22
Os.6830.1.S1_at	LOC_Os02g09590	ribosome, putative, expressed	-3.22
Os.12679.1.A1_a_at	LOC_Os04g23890	AGC_PVPK_like_kin82y.10 - ACG kinases include homologs to PKA, PKG and PKC, expressed	-3.21
Os.51953.1.S1_at	LOC_Os12g39830	cyclin, putative, expressed	-3.21
Os.23940.1.A1_at	LOC_Os08g01680	WD domain, G-beta repeat domain containing protein, expressed	-3.21
Os.55822.1.A1_at	LOC_Os01g08310	serine/threonine protein phosphatase 2A 59 kDa regulatory subunit Bgamma isoform, putative, expressed	-3.21
Os.10171.1.S1_at	LOC_Os03g01300	LTPL114 - Protease inhibitor/seed storage/LTP family protein precursor, expressed	-3.2
Os.28406.1.S1_at	LOC_Os09g11480	AP2 domain containing protein, expressed	-3.2
Os.8306.1.S1_at	LOC_Os05g33040	cyclin, putative, expressed	-3.2
Os.10399.1.S1_at	LOC_Os05g02310	soluble inorganic pyrophosphatase, putative, expressed	-3.2
Os.50246.2.S1_x_at	LOC_Os02g49880	CCT/B-box zinc finger protein, putative, expressed	-3.2
Os.11917.1.S1_at	LOC_Os06g47970	expressed protein	-3.2
Os.24943.1.S1_at	LOC_Os01g72230	stromal membrane-associated protein, putative, expressed	-3.2
Os.4193.1.S1_at	AB013449	unknown protein	-3.2
Os.49191.1.S1_at	LOC_Os09g21460	expressed protein	-3.19
Os.52515.1.S1_at	LOC_Os07g38230	expressed protein	-3.19
Os.21199.1.S1_s_at	LOC_Os06g02120	PPR repeat domain containing protein, putative, expressed	-3.19
Os.20136.1.S1_a_at	LOC_Os09g27700	microtubule associated protein, putative, expressed	-3.18
Os.34130.1.S1_at	LOC_Os01g66510	MLO domain containing protein, putative, expressed	-3.18
Os.4149.2.S1_x_at	LOC_Os03g50810	receptor protein kinase TMK1 precursor, putative, expressed	-3.18
Os.51291.1.S1_at	LOC_Os02g13980	hypothetical protein	-3.18
Os.12115.1.S1_at	LOC_Os06g09900	expressed protein	-3.18
Os.27822.1.A1_at	LOC_Os04g47520	growth regulator related protein, putative, expressed	-3.18
OsAffx.14956.1.S1_at	AK240713	unknown protein	-3.18
Os.23067.1.S1_at	LOC_Os04g55600	expressed protein	-3.17
OsAffx.13016.1.S1_at	LOC_Os03g25150	transposon protein, putative, unclassified, expressed	-3.17
Os.31989.1.S1_at	LOC_Os03g02900	B3 DNA binding domain containing protein, expressed	-3.16
Os.26483.1.S1_at	LOC_Os04g55850	nuclease PA3, putative, expressed	-3.16
Os.5812.1.S1_at	LOC_Os03g20500	OsFBX82 - F-box domain containing protein, expressed	-3.15
Os.2597.1.S1_at	LOC_Os10g35980	tetraspanin family protein, putative, expressed	-3.15
Os.56849.1.S1_at	LOC_Os03g22600	BTBN6 - Bric-a-Brac, Tramtrack, Broad Complex BTB domain with non-phototropic hypocotyl 3 NPH3 and coiled-coil domains, expressed	-3.15
Os.51270.1.S1_at	LOC_Os02g54180	expressed protein	-3.15
Os.28002.1.S1_at	LOC_Os08g35710	expressed protein	-3.15
Os.9207.1.S1_at	LOC_Os11g48020	fatty acid hydroxylase, putative, expressed	-3.15
OsAffx.6408.1.S1_at	LOC_Os09g26610	OsSAUR38 - Auxin-responsive SAUR gene family member, expressed	-3.15
Os.7989.1.S1_at	LOC_Os02g20360	tyrosine aminotransferase, putative, expressed	-3.15
Os.23635.1.S1_at	AK063795	hypothetical protein	-3.15
Os.47726.1.S1_at	LOC_Os12g34890	acyl carrier protein, putative, expressed	-3.14
Os.55800.1.S1_at	LOC_Os04g37980	transporter family protein, putative, expressed	-3.13
Os.15723.1.S1_a_at	LOC_Os05g01970	NAD dependent epimerase/dehydratase family protein, putative, expressed	-3.13
Os.18556.1.S1_x_at	LOC_Os03g64030	receptor protein kinase, putative, expressed	-3.13
Os.17804.2.S1_x_at	LOC_Os07g07646	expressed protein	-3.13
Os.25316.2.S1_x_at	LOC_Os03g56260	kinesin motor domain containing protein, putative, expressed	-3.13
Os.26933.1.S1_x_at	LOC_Os10g34840	RIPER6 - Ripening-related family protein precursor, expressed	-3.12
OsAffx.15332.1.S1_s_at	LOC_Os06g09260	expressed protein	-3.12
Os.29736.1.S1_at	LOC_Os03g58540	spo0B-associated GTP-binding protein, putative, expressed	-3.11
Os.56849.1.S1_x_at	LOC_Os03g22600	BTBN6 - Bric-a-Brac, Tramtrack, Broad Complex BTB domain with non-phototropic hypocotyl 3 NPH3 and coiled-coil domains, expressed	-3.11
Os.52402.1.S1_at	LOC_Os08g44760	domain of unknown function DUF966 domain containing protein, expressed	-3.11
Os.27071.1.S1_at	LOC_Os05g11990	TTL1, putative, expressed	-3.11
Os.24858.1.S1_at	LOC_Os07g32480	mitotic checkpoint serine/threonine-protein kinase BUB1, putative, expressed	-3.1
Os.55716.1.S1_at	LOC_Os04g08060	ZOS4-03 - C2H2 zinc finger protein, expressed	-3.09
OsAffx.29152.1.S1_s_at	CT835981	unknown protein	-3.09
Os.12805.1.S1_at	LOC_Os04g41560	B-box zinc finger family protein, putative, expressed	-3.08
Os.8038.1.S1_at	LOC_Os02g47880	tetratricopeptide repeat domain containing protein, expressed	-3.08
Os.35196.1.S1_at	LOC_Os05g51160	Myb transcription factor, putative, expressed	-3.08
Os.49604.1.S1_at	LOC_Os05g46550	adaptor complexes medium subunit family domain containing protein, expressed	-3.08
Os.46613.1.S1_s_at	LOC_Os10g42900	peptide transporter PTR2, putative, expressed	-3.08
Os.6489.1.S1_at	LOC_Os02g42220	transposon protein, putative, unclassified, expressed	-3.08
Os.16827.2.S1_at	LOC_Os03g18820	glycosyltransferase, putative, expressed	-3.08
Os.25589.1.S1_at	LOC_Os11g25780	PB1 domain containing protein, expressed	-3.07
Os.54927.1.S1_at	LOC_Os08g44590	gibberellin 20 oxidase 2, putative, expressed	-3.07
Os.16055.1.S1_at	LOC_Os03g51870	FHA domain containing protein, putative, expressed	-3.07
Os.52222.1.S1_at	LOC_Os06g41480	vrga1, putative, expressed	-3.07
Os.51650.1.S1_at	LOC_Os01g56020	expressed protein	-3.07
Os.57009.1.S1_at	LOC_Os01g69290	antifreeze glycoprotein, putative, expressed	-3.07
Os.9342.1.S1_at	LOC_Os07g43290	LTPL56 - Protease inhibitor/seed storage/LTP family protein precursor, expressed	-3.07
OsAffx.8708.1.S1_at	LOC_Os07g13834	expressed protein	-3.07
OsAffx.7765.1.S1_at	LOC_Os12g32280	SWIB/MDM2 domain containing protein, expressed	-3.06
OsAffx.31633.1.S1_s_at	LOC_Os12g07480	TCP family transcription factor, putative, expressed	-3.06
Os.57401.1.S1_at	LOC_Os07g08500	C-5 cytosine-specific DNA methylase, putative, expressed	-3.05
Os.27183.1.S1_at	LOC_Os06g07100	RING-H2 finger protein, putative, expressed	-3.05
Os.27485.1.S1_at	AK066423	hypothetical protein	-3.05
OsAffx.13012.1.S1_x_at	NM_001056707	unknown protein	-3.05
Os.10305.1.S1_at	LOC_Os08g41880	nucleotide pyrophosphatase/phosphodiesterase, putative, expressed	-3.04
Os.17189.1.S1_at	LOC_Os05g44070	ras-related protein, putative, expressed	-3.04
Os.12640.1.S1_at	LOC_Os01g65650	receptor-like protein kinase HAIKU2 precursor, putative, expressed	-3.04
Os.55718.1.S1_x_at	LOC_Os12g44320	carbohydrate binding protein, putative, expressed	-3.04
Os.54929.1.S1_at	LOC_Os04g46400	AP2 domain containing protein, expressed	-3.04
Os.23220.1.S1_at	LOC_Os05g36090	zinc finger DHHC domain-containing protein, putative, expressed	-3.04
Os.11085.1.S1_at	LOC_Os06g35140	MYB family transcription factor, putative, expressed	-3.04
Os.49042.1.A1_s_at	LOC_Os01g09620	zinc finger/CCCH transcription factor, putative, expressed	-3.04
Os.27221.1.A1_at	AK067137	salt-inducible protein,putative, expressed	-3.04
Os.54385.1.S1_at	LOC_Os04g01320	serine/threonine-protein kinase receptor precursor, putative, expressed	-3.03
Os.53685.1.S1_at	LOC_Os05g36960	protein kinase, putative, expressed	-3.03
Os.51815.2.S1_at	LOC_Os02g32650	expressed protein	-3.03
Os.27991.1.S1_at	LOC_Os09g17850	acetyltransferase type B catalytic subunit, putative, expressed	-3.03
Os.13534.1.S1_at	LOC_Os06g44840	prenyltransferase, putative, expressed	-3.03
Os.48917.1.A1_at	LOC_Os01g74170	expressed protein	-3.03
Os.15349.1.S1_a_at	LOC_Os06g03860	uncharacterized membrane protein, putative, expressed	-3.02
OsAffx.30108.1.S1_at	NM_001070067	hypothetical protein	-3.02
Os.11631.1.S1_at	LOC_Os06g15760	eukaryotic aspartyl protease domain containing protein, expressed	-3.01
Os.19019.1.S1_a_at	LOC_Os08g02850	zinc finger family protein, putative, expressed	-3.01
Os.51815.2.S1_x_at	LOC_Os02g32650	expressed protein	-3.01
Os.50420.1.S1_s_at	LOC_Os05g01950	expressed protein	-3.01
Os.15619.1.S1_at	LOC_Os02g25900	pollen signalling protein with adenylyl cyclase activity, putative, expressed	-3.01
Os.8945.1.S1_at	LOC_Os06g39370	OsFBK16 - F-box domain and kelch repeat containing protein, expressed	-3
Os.17414.1.S1_at	LOC_Os07g40930	WD repeat-containing protein 12, putative, expressed	-3
Os.6313.1.S1_at	LOC_Os04g52370	UTP--glucose-1-phosphate uridylyltransferase, putative, expressed	-3
Os.54130.1.S1_at	LOC_Os04g40050	ribonuclease H2 subunit B, putative, expressed	-3
Os.5343.1.S1_at	LOC_Os03g42830	MATE efflux family protein, putative, expressed	-3
OsAffx.15931.1.S1_s_at	LOC_Os06g44870	expressed protein	-3
Os.38791.1.A1_s_at	LOC_Os12g32280	SWIB/MDM2 domain containing protein, expressed	-3
Os.10888.1.S1_at	LOC_Os01g66200	expressed protein	-2.99
Os.53810.1.S1_at	LOC_Os09g31390	transcription factor, putative, expressed	-2.99
Os.52966.1.S1_at	LOC_Os12g41810	expressed protein	-2.99
Os.46522.1.S1_a_at	LOC_Os10g21460	expressed protein	-2.99
Os.10328.1.S1_at	LOC_Os03g55610	dof zinc finger domain containing protein, putative, expressed	-2.99
Os.49678.1.S1_at	LOC_Os12g39160	expressed protein	-2.99
Os.55534.1.A1_at	LOC_Os09g32640	dehydrogenase, putative, expressed	-2.99
Os.7101.1.S1_at	LOC_Os12g16200	glutathione synthetase, chloroplast precursor, putative, expressed	-2.98
Os.6727.1.S1_at	LOC_Os05g19670	Cupin domain containing protein, expressed	-2.98
Os.46154.1.S1_s_at	LOC_Os02g41860	aquaporin protein, putative, expressed	-2.98
Os.20276.1.S1_at	LOC_Os01g07570	carboxyl-terminal proteinase, putative, expressed	-2.98
Os.53454.1.S1_x_at	LOC_Os02g37109	vegetative cell wall protein gp1 precursor, putative, expressed	-2.98
Os.46596.1.S1_x_at	LOC_Os11g40760	expressed protein	-2.98
OsAffx.5065.1.S1_x_at	LOC_Os01g66960	selenoprotein precursor, putative, expressed	-2.98
Os.26775.1.A1_at	LOC_Os06g39912	expressed protein	-2.98
Os.51830.1.S1_at	LOC_Os06g46990	expressed protein	-2.97
Os.34998.1.S1_x_at	LOC_Os01g48850	auxin-responsive protein, putative, expressed	-2.97
Os.45919.1.S1_at	LOC_Os07g45100	endonuclease/exonuclease/phosphatase family domain containing protein, expressed	-2.97
Os.14353.1.S1_s_at	LOC_Os03g49710	ribosomal protein S13p/S18e, putative, expressed	-2.97
Os.24778.1.S1_at	LOC_Os02g06340	EH domain-containing protein 1, putative, expressed	-2.96
Os.11608.1.S1_at	LOC_Os01g53880	OsIAA6 - Auxin-responsive Aux/IAA gene family member, expressed	-2.96
Os.27951.1.S1_at	LOC_Os08g02370	galactosyltransferase family protein, putative, expressed	-2.95
Os.51657.1.S1_at	LOC_Os08g44830	ZOS8-14 - C2H2 zinc finger protein, expressed	-2.95
OsAffx.13360.1.S1_at	LOC_Os03g45280	dehydrin, putative, expressed	-2.95
Os.50865.1.S1_at	LOC_Os03g30092	expressed protein	-2.94
Os.49098.1.S1_x_at	LOC_Os02g21090	CPuORF33 - conserved peptide uORF-containing transcript, expressed	-2.94
Os.25849.1.S1_x_at	LOC_Os01g66960	selenoprotein precursor, putative, expressed	-2.94
Os.56229.1.S1_at	LOC_Os11g04330	OsFBK24 - F-box domain and kelch repeat containing protein, expressed	-2.94
Os.55554.1.S1_at	LOC_Os08g38270	fasciclin domain containing protein, expressed	-2.94
Os.8504.1.S1_at	LOC_Os04g42420	nodulin, putative, expressed	-2.94
OsAffx.3043.1.S1_s_at	LOC_Os02g52190	helix-loop-helix DNA-binding protein, putative, expressed	-2.94
Os.1153.1.S1_at	LOC_Os01g15830	peroxidase precursor, putative, expressed	-2.93
Os.19512.3.S1_x_at	LOC_Os09g38340	ZOS9-17 - C2H2 zinc finger protein, expressed	-2.93
OsAffx.13127.1.S1_x_at	LOC_Os03g30420	cytochrome P450, putative, expressed	-2.93
Os.1576.1.S1_at	LOC_Os01g51230	IQ calmodulin-binding motif domain containing protein, expressed	-2.92
Os.6014.2.S1_at	LOC_Os01g04300	glycosyl hydrolase family 10 protein, putative, expressed	-2.92
Os.37318.1.S1_at	AK059315	unknown protein	-2.92
Os.10129.1.S1_at	LOC_Os04g01540	expressed protein	-2.91
Os.6014.2.S1_x_at	LOC_Os01g04300	glycosyl hydrolase family 10 protein, putative, expressed	-2.91
Os.9767.1.S1_at	LOC_Os03g38950	chloroplast post-illumination chlorophyll fluorescence increase protein, putative, expressed	-2.9
Os.16966.1.S1_s_at	LOC_Os11g13850	rieske domain containing protein, expressed	-2.9
Os.9305.2.S1_x_at	LOC_Os04g01510	DUF1295 domain containing protein, putative, expressed	-2.9
OsAffx.24981.1.S1_at	LOC_Os03g05530	nodulin, putative, expressed	-2.9
Os.47314.1.S2_at	LOC_Os08g39100	protein phosphatase 2C, putative, expressed	-2.89
Os.28214.2.S1_x_at	LOC_Os06g22960	aquaporin protein, putative, expressed	-2.89
Os.33816.1.S1_at	LOC_Os01g52610	membrane associated DUF588 domain containing protein, putative, expressed	-2.89
Os.26933.2.S1_x_at	LOC_Os10g34840	RIPER6 - Ripening-related family protein precursor, expressed	-2.89
OsAffx.9099.1.S1_x_at	LOC_Os01g44130	aspartic proteinase oryzasin-1 precursor, putative, expressed	-2.89
Os.3396.1.S1_at	LOC_Os06g49880	B-box zinc finger family protein, putative, expressed	-2.88
Os.14563.1.S2_at	LOC_Os07g49460	response regulator receiver domain containing protein, expressed	-2.88
Os.48829.1.A1_at	LOC_Os03g04660	cytochrome P450 86A1, putative, expressed	-2.88
Os.25589.3.S1_x_at	LOC_Os11g25800	octicosapeptide/Phox/Bem1p, putative, expressed	-2.88
Os.8919.2.S1_x_at	LOC_Os01g67190	ribonuclease T2 family domain containing protein, expressed	-2.87
Os.16906.1.S1_at	LOC_Os04g50110	RNA recognition motif containing protein, putative, expressed	-2.87
OsAffx.14935.1.S1_at	LOC_Os05g33290	uncharacterized conserved membrane protein specific to cyanobacteria, putative, expressed	-2.87
Os.11190.1.S1_s_at	LOC_Os04g33000	expressed protein	-2.86
Os.27144.1.S1_at	AK065548	SHR5-receptor-like kinase, putative, expressed	-2.86
Os.25309.2.A1_a_at	osa-MIR444b	MI0006974 Oryza sativa miR444b stem-loop	-2.86
Os.2611.1.S1_a_at	LOC_Os10g36060	protein transport protein-related, putative, expressed	-2.85
Os.27686.1.S1_at	LOC_Os02g42570	ferredoxin-thioredoxin reductase, variable chain, putative, expressed	-2.85
Os.48031.1.S1_x_at	LOC_Os06g39720	ATP-dependent Clp protease proteolytic subunit, putative	-2.85
OsAffx.29543.1.S1_x_at	NM_001068512	putative cytokinin dehydrogenase	-2.85
Os.56750.1.S1_at	NM_001068659	putative receptor protein kinase	-2.85
Os.11432.1.S1_x_at	NM_001051296	hypothetical protein	-2.85
Os.7855.1.S1_at	LOC_Os12g40900	OsIAA31 - Auxin-responsive Aux/IAA gene family member, expressed	-2.84
Os.55806.1.S1_at	LOC_Os05g20930	ZOS5-07 - C2H2 zinc finger protein, expressed	-2.84
Os.6789.1.S1_at	LOC_Os09g34960	hydroxymethylglutaryl-CoA synthase, putative, expressed	-2.84
Os.5654.1.S1_at	LOC_Os06g22060	pyrophosphate--fructose 6-phosphate 1-phosphotransferase subunit alpha, putative, expressed	-2.84
Os.46049.1.S1_at	LOC_Os01g41870	protein kinase, putative, expressed	-2.83
Os.12664.1.S1_at	LOC_Os07g35810	TKL_IRAK_DUF26-ld.6 - DUF26 kinases have homology to DUF26 containing loci, expressed	-2.83
OsAffx.32314.1.S1_at	LOC_Osp1g00590	ATP-dependent Clp protease proteolytic subunit	-2.83
Os.17566.1.S1_at	LOC_Os02g18450	GTP-binding protein typA/bipA, putative, expressed	-2.82
Os.49509.1.S1_at	LOC_Os08g44620	zinc-binding protein, putative, expressed	-2.82
Os.14671.1.S1_at	LOC_Os07g01480	oxygen evolving enhancer protein 3 domain containing protein, expressed	-2.82
Os.15440.1.S1_at	LOC_Os01g37050	ribonuclease III domain protein, putative, expressed	-2.82
Os.3655.1.S1_at	LOC_Os01g18744	transferase family protein, putative, expressed	-2.81
Os.10829.2.S1_x_at	LOC_Os01g04260	fatty acid hydroxylase, putative, expressed	-2.81
Os.53830.1.S1_at	LOC_Os02g40840	alcohol oxidase, putative, expressed	-2.8
Os.54684.1.S1_at	LOC_Os03g18980	kinesin motor domain containing protein, expressed	-2.8
Os.12346.1.S1_at	LOC_Os01g62480	laccase precursor protein, putative, expressed	-2.79
Os.8374.1.S1_at	LOC_Os04g43910	auxin response factor, putative, expressed	-2.79
Os.14198.1.S1_at	LOC_Os01g61760	myosin heavy chain-related, putative, expressed	-2.79
Os.53665.1.S1_at	LOC_Os02g52370	armadillo/beta-catenin repeat family protein, putative, expressed	-2.79
Os.51080.1.S1_at	LOC_Os05g19150	hydrolase, alpha/beta fold family domain containing protein, expressed	-2.79
Os.23605.1.A1_at	LOC_Os01g20120	expressed protein	-2.79
OsAffx.18713.1.S1_x_at	LOC_Os11g06880	acyl-CoA synthetase, putative, expressed	-2.79
Os.18539.1.S1_at	LOC_Os05g02750	ABC transporter, membrane-spanning/permease subunit, putative, expressed	-2.78
Os.52742.1.S1_at	LOC_Os05g11010	harpin-induced protein 1 domain containing protein, expressed	-2.78
Os.47912.1.S1_at	LOC_Os05g49610	ubiquitin carboxyl-terminal hydrolase, family 1, putative, expressed	-2.77
Os.9582.1.S1_at	LOC_Os09g15284	expressed protein	-2.77
Os.24684.1.S1_at	LOC_Os03g20640	expressed protein	-2.77
Os.25849.3.S1_x_at	LOC_Os01g66970	zinc finger, C3HC4 type domain containing protein, expressed	-2.77
Os.27943.1.S1_s_at	LOC_Os01g50030	CPuORF25 - conserved peptide uORF-containing transcript, expressed	-2.76
Os.52754.1.S1_x_at	LOC_Os03g50220	homologous-pairing protein meu13, putative, expressed	-2.76
Os.32232.1.S1_at	LOC_Os01g64256	transposon protein, putative, Mutator sub-class, expressed	-2.76
Os.11432.1.S1_s_at	NM_001051296	hypothetical protein	-2.76
Os.2260.1.S1_at	LOC_Os06g05690	cysteine synthase, chloroplast/chromoplast precursor, putative, expressed	-2.75
Os.49784.1.S1_at	LOC_Os11g12530	receptor-like protein kinase 5 precursor, putative, expressed	-2.75
Os.8137.1.S1_at	LOC_Os05g40410	expressed protein	-2.75
Os.8686.1.S1_at	LOC_Os03g57840	peptidase M50, mammalian sterol-regulatory element binding protein, putative, expressed	-2.74
Os.7022.1.S1_at	LOC_Os03g46410	transmembrane protein 56, putative, expressed	-2.74
Os.40425.1.A1_x_at	LOC_Os01g01740	protein kinase domain containing protein, expressed	-2.74
Os.2240.1.S1_at	LOC_Os02g57240	oxidoreductase, aldo/keto reductase family protein, putative, expressed	-2.73
Os.26377.1.S1_at	LOC_Os01g60860	spotted leaf 11, putative, expressed	-2.73
Os.6738.1.S1_at	LOC_Os01g48220	protein of unknown function DUF1421 domain containing protein, expressed	-2.73
OsAffx.24894.1.S1_at	LOC_Os02g56520	expressed protein	-2.73
Os.19777.1.A1_at	LOC_Os01g13770	DUF250 domain containing protein, putative, expressed	-2.72
OsAffx.10962.1.S1_x_at	BGIOSSBCE000558.1	putative serine/threonine protein phosphatase 2A (PP2A) regulatory subunit B' (B'gamma)	-2.72
Os.31191.2.S1_x_at	BGIOSSBCE022835.1	putative plasma membrane intrinsic protein	-2.72
Os.4022.1.S1_at	LOC_Os02g20850	ras-related protein, putative, expressed	-2.71
Os.10175.1.S1_at	LOC_Os05g35500	MYB family transcription factor, putative, expressed	-2.71
Os.26642.1.S1_a_at	LOC_Os01g51410	glycine dehydrogenase, putative, expressed	-2.71
Os.8481.1.S1_a_at	LOC_Os03g13460	microtubule associated protein, putative, expressed	-2.71
Os.8633.1.S1_a_at	LOC_Os04g53760	kinesin motor domain containing protein, putative, expressed	-2.71
Os.22715.1.S1_at	LOC_Os01g70100	zinc finger DHHC domain-containing protein, putative, expressed	-2.71
Os.12650.2.S1_a_at	LOC_Os02g47220	CPuORF20 - conserved peptide uORF-containing transcript, expressed	-2.71
Os.6185.1.S1_at	LOC_Os06g44060	phospholipase D. Active site motif family protein, expressed	-2.71
Os.33983.1.S1_at	LOC_Os01g09790	IQ calmodulin-binding motif domain containing protein, expressed	-2.71
Os.5613.2.S1_x_at	LOC_Os08g14440	uridylyltransferase-related, putative, expressed	-2.71
Os.25562.1.S1_at	LOC_Os05g48270	auxin-responsive protein, putative, expressed	-2.71
OsAffx.14583.1.S1_at	LOC_Os05g07740	receptor-like protein kinase 2 precursor, putative, expressed	-2.71
Os.47492.1.A1_s_at	AK067382	HEAT repeat family protein, expressed	-2.71
Os.5012.1.S1_at	LOC_Os01g40860	aldehyde dehydrogenase, putative, expressed	-2.69
Os.26931.1.S1_a_at	LOC_Os02g13970	Complex I intermediate-associated protein 30 domain containing protein, putative, expressed	-2.69
Os.5014.1.S1_at	LOC_Os03g59580	hydrolase, NUDIX family, domain containing protein, expressed	-2.69
Os.18954.1.S1_at	LOC_Os04g48230	dehydration response related protein, putative, expressed	-2.69
Os.40947.1.A1_at	LOC_Os01g36660	carboxyl-terminal peptidase, putative, expressed	-2.69
Os.11337.1.S1_at	LOC_Os10g31660	glycine-rich cell wall structural protein 2 precursor, putative, expressed	-2.69
Os.12656.1.S1_s_at	LOC_Os06g35200	receptor-like kinase, putative, expressed	-2.69
Os.18866.2.S1_at	CA765989	unknown protein	-2.69
Os.4685.1.S1_at	LOC_Os03g03650	POLD2 - Putative DNA polymerase delta complex subunit, expressed	-2.68
Os.32267.1.S1_at	LOC_Os01g56330	TKL_IRAK_CrRLK1L-1.5 - The CrRLK1L-1 subfamily has homology to the CrRLK1L homolog, expressed	-2.68
Os.14520.1.S1_at	LOC_Os03g48030	integral membrane HPP family protein, putative, expressed	-2.68
Os.55241.1.S1_x_at	LOC_Os09g21380	expressed protein	-2.68
Os.36566.3.S1_x_at	LOC_Os01g13660	expressed protein	-2.67
Os.53438.1.S1_at	AK072622	hypothetical protein	-2.67
Os.11155.1.S1_at	LOC_Os03g45920	tubulin/FtsZ domain containing protein, putative, expressed	-2.66
Os.49752.1.S1_at	LOC_Os03g43480	AGG2, putative	-2.66
Os.32644.1.S1_at	LOC_Os03g03570	leucine-rich repeat transmembrane protein kinase, putative, expressed	-2.66
OsAffx.20662.1.S1_at	LOC_Os10g10620	invertase/pectin methylesterase inhibitor family protein, putative, expressed	-2.66
OsAffx.27281.1.S1_at	LOC_Os05g42080	hypothetical protein	-2.66
Os.54450.1.S1_s_at	LOC_Os02g48150	expressed protein	-2.65
OsAffx.14631.1.S1_at	LOC_Os05g11130	cytochrome P450, putative, expressed	-2.65
Os.53174.1.A1_s_at	LOC_Os02g48350	diacylglycerol O-acyltransferase, putative, expressed	-2.64
OsAffx.23673.1.S1_at	LOC_Os01g45670	expressed protein	-2.64
Os.9929.1.S1_at	LOC_Os03g60509	expressed protein	-2.63
Os.36566.1.S1_s_at	LOC_Os01g13660	expressed protein	-2.63
Os.37328.1.S1_at	LOC_Os01g72740	cytochrome P450, putative, expressed	-2.63
Os.54520.1.S1_at	LOC_Os04g36740	potassium channel SKOR, putative, expressed	-2.63
Os.15707.1.S1_at	LOC_Os08g40420	ternary complex factor MIP1, putative, expressed	-2.63
Os.20262.1.S1_at	LOC_Os05g03174	glycosyltransferase family 43 protein, putative, expressed	-2.63
Os.7587.1.S1_at	LOC_Os09g36619	expressed protein	-2.62
Os.46613.1.S1_at	LOC_Os10g42900	peptide transporter PTR2, putative, expressed	-2.61
Os.55612.1.S1_at	LOC_Os03g18600	cyclase/dehydrase family protein, putative, expressed	-2.61
Os.7445.1.S1_at	LOC_Os04g39489	amino acid transporter, putative, expressed	-2.61
Os.49290.1.S1_at	LOC_Os06g39590	OsIAA23 - Auxin-responsive Aux/IAA gene family member, expressed	-2.6
Os.47913.1.A1_at	LOC_Os09g39180	RNA recognition motif containing protein, putative, expressed	-2.6
Os.12643.3.S1_x_at	LOC_Os07g42770	CAMK_CAMK_like.35 - CAMK includes calcium/calmodulin depedent protein kinases, expressed	-2.6
OsAffx.2532.2.S1_at	LOC_Os08g36040	plant viral response family protein, putative, expressed	-2.6
Os.1307.1.S1_a_at	LOC_Os11g05190	phytosulfokines precursor, putative, expressed	-2.59
Os.25298.1.S1_at	LOC_Os07g48370	glycosyl transferase, family 8, putative, expressed	-2.59
Os.6496.1.S1_a_at	LOC_Os01g60200	expressed protein	-2.58
Os.26792.1.S1_at	LOC_Os11g36160	receptor-like protein kinase 2 precursor, putative, expressed	-2.58
Os.12617.1.S1_at	LOC_Os04g55730	alpha-N-acetylglucosaminidase, putative, expressed	-2.57
Os.15219.1.S1_at	LOC_Os06g11320	peptidyl-prolyl cis-trans isomerase CYP40, putative, expressed	-2.57
Os.15398.1.S1_at	LOC_Os07g17970	AMP-binding domain containing protein, expressed	-2.57
OsAffx.31733.1.S1_at	LOC_Os12g13720	Plant PDR ABC transporter associated domain containing protein, expressed	-2.57
OsAffx.18024.1.S1_x_at	LOC_Os09g37200	transferase family protein, putative, expressed	-2.57
Os.15456.1.S1_at	LOC_Os06g36090	ABC-2 type transporter, putative, expressed	-2.56
Os.10926.1.S1_at	LOC_Os07g14850	CESA6 - cellulose synthase, expressed	-2.56
Os.47765.1.S1_at	LOC_Os05g45210	respiratory burst oxidase, putative, expressed	-2.56
Os.18692.1.S1_at	LOC_Os02g43290	protein kinase domain containing protein, expressed	-2.55
Os.5245.1.S1_at	LOC_Os03g63380	expressed protein	-2.55
Os.18298.1.S1_at	CT836138	unknown protein	-2.55
Os.28972.1.S1_at	LOC_Os01g12390	inactive receptor kinase At2g26730 precursor, putative, expressed	-2.54
Os.18192.1.S1_at	LOC_Os12g09270	DNA binding protein, putative, expressed	-2.54
Os.20998.1.S1_at	LOC_Os06g10109	expressed protein	-2.52
Os.47801.1.S1_at	LOC_Os05g11950	GDSL-like lipase/acylhydrolase, putative, expressed	-2.51
Os.14232.1.S1_at	LOC_Os01g46120	GDSL-like lipase/acylhydrolase, putative, expressed	-2.51
Os.27712.2.S1_x_at	LOC_Os06g48510	choline monooxygenase, chloroplast precursor, putative, expressed	-2.51
Os.7920.1.S1_at	LOC_Os06g44450	CCT/B-box zinc finger protein, putative, expressed	-2.51
Os.3409.1.S1_at	LOC_Os03g59040	squalene synthetase, putative, expressed	-2.5
Os.56206.1.S1_at	LOC_Os02g43250	receptor-like protein kinase precursor, putative, expressed	-2.5
Os.20250.1.S1_at	LOC_Os06g01440	integral membrane protein, putative, expressed	-2.5
Os.23161.2.S1_x_at	LOC_Os08g33380	expressed protein	-2.48
Os.9779.1.S1_at	LOC_Os01g32730	tetratricopeptide repeat containing protein, putative, expressed	-2.48
Os.51774.1.S1_at	AK063676	unknown protein	-2.48
Os.4663.1.S1_at	LOC_Os01g04020	AP2 domain containing protein, expressed	-2.47
Os.3738.1.S1_s_at	LOC_Os11g08314	methyltransferase, putative, expressed	-2.47
OsAffx.23039.1.S1_x_at	LOC_Os04g16771	chloroplast 50S ribosomal protein L2, putative, expressed	-2.47
Os.25599.1.A1_at	LOC_Os04g16774	conserved hypothetical protein	-2.47
Os.11640.1.S1_at	LOC_Os04g58130	katanin p80 WD40 repeat-containing subunit B1 homolog 1, putative, expressed	-2.47
Os.53033.1.S1_at	LOC_Os05g41090	CAMK_CAMK_like_CG18020d.1 - CAMK includes calcium/calmodulin depedent protein kinases, expressed	-2.46
OsAffx.13014.1.S1_s_at	LOC_Os03g25050	chaperonin, putative, expressed	-2.45
Os.48051.1.S1_at	LOC_Os09g28120	OsFBX330 - F-box domain containing protein, expressed	-2.44
Os.10113.1.S1_at	LOC_Os08g39300	aminotransferase, putative, expressed	-2.43
Os.6350.1.S1_at	LOC_Os03g05110	xyloglucan galactosyltransferase KATAMARI1, putative, expressed	-2.43
Os.4222.1.S1_at	LOC_Os06g07210	ribonucleoside-diphosphate reductase large subunit, putative, expressed	-2.43
Os.51550.1.S1_at	LOC_Os05g25784	expressed protein	-2.42
Os.54644.1.S1_at	LOC_Os05g50080	zinc finger C-x8-C-x5-C-x3-H type family protein, expressed	-2.42
Os.19752.2.S1_x_at	LOC_Os10g40030	short chain dehydrogenase/reductase protein, putative, expressed	-2.42
Os.9615.1.S1_at	LOC_Os01g62490	laccase precursor protein, putative, expressed	-2.41
Os.49676.1.S1_at	LOC_Os04g55610	expressed protein	-2.41
Os.51858.1.S1_at	LOC_Os08g36010	OsFBX295 - F-box domain containing protein, expressed	-2.41
Os.10747.1.S1_s_at	LOC_Os08g38220	dof zinc finger domain containing protein, putative, expressed	-2.41
Os.26848.1.S1_at	LOC_Os01g25189	delta14-sterol reductase, putative, expressed	-2.4
Os.55065.1.S1_at	LOC_Os06g04540	DNA binding protein, putative, expressed	-2.4
Os.46852.1.S1_at	LOC_Os10g41430	cyclin, putative, expressed	-2.4
Os.19593.1.S1_s_at	AK107064	cationic amino acid transporter, putative	-2.39
Os.52436.1.S1_at	LOC_Os09g20630	ASC1, putative, expressed	-2.38
Os.27770.1.A1_a_at	LOC_Os03g48920	DUF1517 domain containing protein, putative, expressed	-2.38
Os.55886.1.S1_at	LOC_Os01g56030	EF hand family protein, putative, expressed	-2.36
OsAffx.22593.2.S1_s_at	LOC_Os06g03860	uncharacterized membrane protein, putative, expressed	-2.36
OsAffx.23887.2.S1_x_at	LOC_Os01g61860	TBC domain containing protein, expressed	-2.35
Os.27730.1.S1_at	LOC_Os08g37700	RNA recognition motif containing protein, putative, expressed	-2.34
Os.22241.1.S1_s_at	LOC_Os11g41150	nitrilase-associated protein, putative, expressed	-2.34
Os.27224.2.A1_at	AK103510	cytokinin dehydrogenase 7, putative, expressed	-2.34
Os.46870.1.S1_at	LOC_Os10g01480	Inositol 1, 3, 4-trisphosphate 5/6-kinase, putative, expressed	-2.33
Os.5136.1.S1_a_at	LOC_Os02g52744	DCL, chloroplast precursor, putative, expressed	-2.33
Os.2998.1.S1_at	LOC_Os10g42820	early-responsive to dehydration protein-related, putative, expressed	-2.33
Os.45929.1.S1_at	LOC_Os05g34170	tubulin/FtsZ domain containing protein, putative, expressed	-2.32
Os.49487.2.S1_at	LOC_Os04g01600	erythronate-4-phosphate dehydrogenase domain containing protein, expressed	-2.31
OsAffx.29964.1.S1_s_at	AK287525	unknown protein	-2.31
Os.25062.1.A1_a_at	LOC_Os01g48300	ATP synthase protein I related, putative, expressed	-2.28
Os.5136.2.S1_x_at	LOC_Os02g52744	DCL, chloroplast precursor, putative, expressed	-2.28
Os.34061.1.S1_a_at	LOC_Os05g02220	ACT domain containing protein, expressed	-2.27
Os.20969.1.S1_at	LOC_Os03g12910	squalene monooxygenase, putative, expressed	-2.26
Os.8948.1.S1_at	CT836449	unknown protein	-2.26
Os.50245.1.S1_x_at	LOC_Os01g45990	potassium channel AKT1, putative, expressed	-2.25
Os.10272.1.S1_at	LOC_Os08g20570	chloride channel protein, putative, expressed	-2.23
Os.2448.1.S1_at	LOC_Os02g02840	ras-related protein, putative, expressed	-2.22
Os.32679.1.S1_at	LOC_Os07g43350	expressed protein	-2.21
Os.37851.2.S1_s_at	LOC_Os01g54010	peptidase, putative, expressed	-2.19
Os.15197.1.S1_at	LOC_Os03g51610	Inositol 1, 3, 4-trisphosphate 5/6-kinase, putative, expressed	-2.18
Os.11785.1.S1_at	LOC_Os06g47700	serine/threonine-protein kinase BRI1-like 2 precursor, putative, expressed	-2.17
OsAffx.3180.1.S1_at	LOC_Os03g09940	sulfate transporter, putative, expressed	-2.16
Os.8544.1.S1_at	LOC_Os08g34280	cinnamoyl-CoA reductase, putative, expressed	-2.15
